# Supplementary material for: ﻿Six new species of Margattea Shelford, 1911 (Blaberoidea, Pseudophyllodromiidae, Neoblattellini) from China
Source: Zookeys. 2024 Feb 16;1191:339–67. doi: 10.3897/zookeys.1191.113147 (PMC10892154; doi:10.3897/zookeys.1191.113147)
Supplement: XML Treatment for Margattea [file zookeys.1191.113147-treatment1.xml]

<!DOCTYPE tp:taxon-treatment
  PUBLIC "-//TaxonX//DTD Taxonomic Treatment Publishing DTD v0 20100105//EN" "tax-treatment-NSO.dtd">
<tp:taxon-treatment xmlns:tp="http://www.plazi.org/taxpub"><tp:treatment-meta><kwd-group><label>Taxon classification</label><kwd>
              <named-content content-type="kingdom">Animalia</named-content>
            </kwd><kwd>
              <named-content content-type="order">Blattodea</named-content>
            </kwd><kwd>
              <named-content content-type="family">Pseudophyllodromiidae</named-content>
            </kwd></kwd-group><mixed-citation publication-type="journal"><person-group><name><surname>Li</surname><given-names>Qian-Qian</given-names></name><name><surname>Yao</surname><given-names>Wen-Wen</given-names></name><name><surname>Zhang</surname><given-names>Ke</given-names></name><name><surname>Wang</surname><given-names>Zong-Qing</given-names></name><name><surname>Che</surname><given-names>Yan-Li</given-names></name></person-group><article-title>﻿Six new species of <italic><tp:taxon-name><tp:taxon-name-part taxon-name-part-type="genus" reg="Margattea">Margattea</tp:taxon-name-part></tp:taxon-name></italic> Shelford, 1911 (<tp:taxon-name><tp:taxon-name-part taxon-name-part-type="superfamily">Blaberoidea</tp:taxon-name-part></tp:taxon-name>, <tp:taxon-name><tp:taxon-name-part taxon-name-part-type="subfamily">Pseudophyllodromiidae</tp:taxon-name-part></tp:taxon-name>, <tp:taxon-name><tp:taxon-name-part taxon-name-part-type="tribe">Neoblattellini</tp:taxon-name-part></tp:taxon-name>) from China</article-title><source>Zookeys</source><day>16</day><month>02</month><year>2024</year><volume>1191</volume><fpage>339</fpage><lpage>367</lpage><pub-id pub-id-type="doi">10.3897/zookeys.1191.113147</pub-id></mixed-citation></tp:treatment-meta><tp:nomenclature><label>﻿</label><tp:taxon-name>
            <object-id xmlns:xlink="http://www.w3.org/1999/xlink" content-type="arpha" xlink:type="simple">66799326-6CA6-55F6-A508-FE0C083806A0</object-id>
            <tp:taxon-name-part taxon-name-part-type="genus" reg="Margattea">Margattea</tp:taxon-name-part>
          </tp:taxon-name><tp:taxon-authority>Shelford, 1911</tp:taxon-authority><tp:nomenclature-citation-list><tp:nomenclature-citation><tp:taxon-name>
                <tp:taxon-name-part taxon-name-part-type="genus" reg="Margattea">Margattea</tp:taxon-name-part>
              </tp:taxon-name><comment>Shelford, 1911: 155. Type species: <tp:taxon-name><tp:taxon-name-part taxon-name-part-type="genus" reg="Blatta">Blatta</tp:taxon-name-part><tp:taxon-name-part taxon-name-part-type="species" reg="ceylanica">ceylanica</tp:taxon-name-part></tp:taxon-name> Saussure, 1868; by monotypy. Rehn 1931: 302; Bey-Bienko 1938: 121; Bey-Bienko 1950: 145; Princis 1969: 862; <xref ref-type="bibr" rid="B38">Roth 1989</xref>: 207; Roth 1991: 980; <xref ref-type="bibr" rid="B44">Wang et al. 2009</xref>: 51; <xref ref-type="bibr" rid="B32">Liu and Zhou 2011</xref>: 936; <xref ref-type="bibr" rid="B45">Wang et al. 2014</xref>: 31; <xref ref-type="bibr" rid="B22">He et al. 2021</xref>: 121.</comment></tp:nomenclature-citation><tp:nomenclature-citation><tp:taxon-name>
                <tp:taxon-name-part taxon-name-part-type="genus" reg="Kuchinga">Kuchinga</tp:taxon-name-part>
              </tp:taxon-name><comment>Hebard, 1929: 41. Type species: <tp:taxon-name><tp:taxon-name-part taxon-name-part-type="genus" reg="Phyllodromia">Phyllodromia</tp:taxon-name-part><tp:taxon-name-part taxon-name-part-type="species" reg="longealata">longealata</tp:taxon-name-part></tp:taxon-name> Brunner von Wattenwyl, 1898; by selection. Hanitsch 1931: 392. Synonymized by Bey-Bienko 1938: 121. Princis 1969: 862.</comment></tp:nomenclature-citation><tp:nomenclature-citation><tp:taxon-name>
                <tp:taxon-name-part taxon-name-part-type="genus" reg="Theganosilpha">Theganosilpha</tp:taxon-name-part>
              </tp:taxon-name><comment>Kumar &amp; Princis, 1978: 33. Type species: <tp:taxon-name><tp:taxon-name-part taxon-name-part-type="genus" reg="Theganopteryx">Theganopteryx</tp:taxon-name-part><tp:taxon-name-part taxon-name-part-type="species" reg="perspicillaris">perspicillaris</tp:taxon-name-part></tp:taxon-name> Karny, 1915; by monotypy. Asahina 1979: 119. Synonymized by <xref ref-type="bibr" rid="B38">Roth 1989</xref>: 207.</comment></tp:nomenclature-citation><tp:nomenclature-citation><tp:taxon-name>
                <tp:taxon-name-part taxon-name-part-type="genus" reg="Molestella">Molestella</tp:taxon-name-part>
              </tp:taxon-name><comment>Bruijning, 1948: 74. Type species: <tp:taxon-name><tp:taxon-name-part taxon-name-part-type="genus" reg="Phyllodromia">Phyllodromia</tp:taxon-name-part><tp:taxon-name-part taxon-name-part-type="species" reg="molesta">molesta</tp:taxon-name-part></tp:taxon-name> Brunner von Wattenwyl &amp; Bruijning, 1948; by monotypy. Princis 1969: 803. Synonymized by Roth 1991: 980.</comment></tp:nomenclature-citation><tp:nomenclature-citation><tp:taxon-name>
                <tp:taxon-name-part taxon-name-part-type="genus" reg="Margattina">Margattina</tp:taxon-name-part>
              </tp:taxon-name><comment>Bey-Bienko, 1958: 675. Type species: <tp:taxon-name><tp:taxon-name-part taxon-name-part-type="genus" reg="Margattina">Margattina</tp:taxon-name-part><tp:taxon-name-part taxon-name-part-type="species" reg="trispina">trispina</tp:taxon-name-part></tp:taxon-name> Bey-Bienko, 1958. Synonymized by Liu et Zhou 2011: 936.</comment></tp:nomenclature-citation></tp:nomenclature-citation-list></tp:nomenclature><tp:treatment-sec sec-type="diagnosis" id="SECID0EA2BG"><title>Diagnosis.</title><p>Body small, usually yellowish brown. Interocellar distance slightly wider than the distance between eyes, narrower than the distance between antennal sockets. The fifth maxillary palp expanded, the third and fourth palpi both longer than the fifth palp. Pronotum subelliptical, broader than long, the disc usually with symmetrical maculae and stripes. Tegmina and hind wings fully developed, mostly both extending beyond the end of abdomen. Tegmina with M and <abbrev xmlns:xlink="http://www.w3.org/1999/xlink" xlink:title="cubitus anterior" id="ABBRID0EG2BG" xlink:type="simple">CuA</abbrev> radial, M straight with 4–7 branches. Hind wings with <abbrev xmlns:xlink="http://www.w3.org/1999/xlink" xlink:title="subcosta posterior" id="ABBRID0EK2BG" xlink:type="simple">ScP</abbrev> and <abbrev xmlns:xlink="http://www.w3.org/1999/xlink" xlink:title="radius anterior" id="ABBRID0EO2BG" xlink:type="simple">RA</abbrev> expanded at apex, <abbrev xmlns:xlink="http://www.w3.org/1999/xlink" xlink:title="cubitus anterior" id="ABBRID0ES2BG" xlink:type="simple">CuA</abbrev> with 4–6 complete branches. Anteroventral margin of front femur Type B<sub>2</sub> or B<sub>3</sub>. Four proximal tarsomeres with pulvilli. The pretarsi with arolium, tarsal claws symmetrical and specialized, with minute denticles on ventral margins. Eighth abdominal tergum usually specialized, with a tuft of setae in the middle near posterior margin. Supra-anal plate usually short and transverse, paraprocts similar and flaky. Cerci long, with setae on the ventral surface. Male subgenital plate symmetrical or slightly asymmetrical. Styli symmetrical and cylindrical, rarely asymmetrical or non-cylindrical. <bold><italic>Male genitalia</italic>.</bold> Left phallomere small, irregularly bone-shaped, mostly with spine-like process. Median phallomere slender, rod-shaped, the apex irregular and variable; accessory sclerite complicated, generally arched. Hook phallomere on right side, apex usually curved inwards.</p></tp:treatment-sec><tp:treatment-sec sec-type="Differential diagnosis" id="SECID0E52BG"><title>Differential diagnosis.</title><p>The genus <italic><tp:taxon-name><tp:taxon-name-part taxon-name-part-type="genus" reg="Margattea">Margattea</tp:taxon-name-part></tp:taxon-name></italic> is supposedly closely related to <italic><tp:taxon-name><tp:taxon-name-part taxon-name-part-type="genus" reg="Chorisoserrata">Chorisoserrata</tp:taxon-name-part></tp:taxon-name></italic> (<xref ref-type="bibr" rid="B47">Wang et al. 2023</xref>) and morphologically similar to <italic><tp:taxon-name><tp:taxon-name-part taxon-name-part-type="genus" reg="Balta">Balta</tp:taxon-name-part></tp:taxon-name></italic>, but <italic><tp:taxon-name><tp:taxon-name-part taxon-name-part-type="genus" reg="Margattea">Margattea</tp:taxon-name-part></tp:taxon-name></italic> could be distinguished from <italic><tp:taxon-name><tp:taxon-name-part taxon-name-part-type="genus" reg="Chorisoserrata">Chorisoserrata</tp:taxon-name-part></tp:taxon-name></italic> and <italic><tp:taxon-name><tp:taxon-name-part taxon-name-part-type="genus" reg="Balta">Balta</tp:taxon-name-part></tp:taxon-name></italic> by the following characteristics. The genus <italic><tp:taxon-name><tp:taxon-name-part taxon-name-part-type="genus" reg="Margattea">Margattea</tp:taxon-name-part></tp:taxon-name></italic> can be distinguished from <italic><tp:taxon-name><tp:taxon-name-part taxon-name-part-type="genus" reg="Balta">Balta</tp:taxon-name-part></tp:taxon-name></italic> (Asia, Africa, and parts of Oceania) by the following characteristics: 1) anteroventral margin of front femur Type B<sub>2</sub> or B<sub>3</sub>, in contrast to C<sub>2</sub> (but rarely B<sub>3</sub>) in <italic><tp:taxon-name><tp:taxon-name-part taxon-name-part-type="genus" reg="Balta">Balta</tp:taxon-name-part></tp:taxon-name></italic>; 2) the tarsal claws symmetrical and specialized, but in the latter, the tarsal claws asymmetrical and unspecialized.</p><p>The genus <italic><tp:taxon-name><tp:taxon-name-part taxon-name-part-type="genus" reg="Margattea">Margattea</tp:taxon-name-part></tp:taxon-name></italic> can be distinguished from <italic><tp:taxon-name><tp:taxon-name-part taxon-name-part-type="genus" reg="Chorisoserrata">Chorisoserrata</tp:taxon-name-part></tp:taxon-name></italic> (parts of Asia and Indonesia) by the following characteristics: 1) anteroventral margin of front femur Type B<sub>2</sub> or B<sub>3</sub>, in contrast to C<sub>2</sub> (but rarely B<sub>3</sub>) in <italic><tp:taxon-name><tp:taxon-name-part taxon-name-part-type="genus" reg="Chorisoserrata">Chorisoserrata</tp:taxon-name-part></tp:taxon-name></italic>; 2) eighth abdominal tergum usually specialized, with a tuft of setae in the middle near posterior margin; while in the latter, abdominal terga unspecialized.</p></tp:treatment-sec><ref-list><ref id="B38"><mixed-citation xmlns:xlink="http://www.w3.org/1999/xlink" xlink:type="simple"><person-group><name name-style="western"><surname>Roth</surname><given-names>LM</given-names></name></person-group> (<year>1989</year>) <article-title>The cockroach genus <italic><tp:taxon-name><tp:taxon-name-part taxon-name-part-type="genus">Margattea</tp:taxon-name-part></tp:taxon-name></italic> Shelford, with a new species from the Krakatau Islands, and redescriptions of several species from the Indo-Pacific region (<tp:taxon-name><tp:taxon-name-part taxon-name-part-type="superorder">Dictyoptera</tp:taxon-name-part></tp:taxon-name>: <tp:taxon-name><tp:taxon-name-part taxon-name-part-type="suborder">Blattaria</tp:taxon-name-part></tp:taxon-name>: <tp:taxon-name><tp:taxon-name-part taxon-name-part-type="family">Blattellidae</tp:taxon-name-part></tp:taxon-name>).</article-title><source>Proceedings of the Entomological Society of Washington</source><volume>91</volume>(<issue>2</issue>): <fpage>206</fpage>–<lpage>229</lpage>.</mixed-citation></ref><ref id="B44"><mixed-citation xmlns:xlink="http://www.w3.org/1999/xlink" xlink:type="simple"><person-group><name name-style="western"><surname>Wang</surname><given-names>ZQ</given-names></name><name name-style="western"><surname>Che</surname><given-names>YL</given-names></name><name name-style="western"><surname>Wang</surname><given-names>JJ</given-names></name></person-group> (<year>2009</year>) <article-title>Taxonomy of <italic><tp:taxon-name><tp:taxon-name-part taxon-name-part-type="genus">Margattea</tp:taxon-name-part></tp:taxon-name></italic> Shelford, 1911 from China (<tp:taxon-name><tp:taxon-name-part taxon-name-part-type="superorder">Dictyoptera</tp:taxon-name-part></tp:taxon-name>: <tp:taxon-name><tp:taxon-name-part taxon-name-part-type="suborder">Blattaria</tp:taxon-name-part></tp:taxon-name>: <tp:taxon-name><tp:taxon-name-part taxon-name-part-type="family">Blattellidae</tp:taxon-name-part></tp:taxon-name>).</article-title><source>Zootaxa</source><volume>1974</volume>: <fpage>51</fpage>–<lpage>63</lpage>.</mixed-citation></ref><ref id="B32"><mixed-citation xmlns:xlink="http://www.w3.org/1999/xlink" xlink:type="simple"><person-group><name name-style="western"><surname>Liu</surname><given-names>XW</given-names></name><name name-style="western"><surname>Zhou</surname><given-names>M</given-names></name></person-group> (<year>2011</year>) <article-title>Description of three new species of <italic><tp:taxon-name><tp:taxon-name-part taxon-name-part-type="genus">Margattea</tp:taxon-name-part></tp:taxon-name></italic> (<tp:taxon-name><tp:taxon-name-part taxon-name-part-type="order">Blattodea</tp:taxon-name-part></tp:taxon-name>, <tp:taxon-name><tp:taxon-name-part taxon-name-part-type="family">Ectobiidae</tp:taxon-name-part></tp:taxon-name>, <tp:taxon-name><tp:taxon-name-part taxon-name-part-type="subfamily">Pseudophyllodromiinae</tp:taxon-name-part></tp:taxon-name>) from China.</article-title><source>Zoological Systematics</source><volume>36</volume>(<issue>4</issue>): <fpage>936</fpage>–<lpage>942</lpage>.</mixed-citation></ref><ref id="B45"><mixed-citation xmlns:xlink="http://www.w3.org/1999/xlink" xlink:type="simple"><person-group><name name-style="western"><surname>Wang</surname><given-names>JJ</given-names></name><name name-style="western"><surname>Li</surname><given-names>XR</given-names></name><name name-style="western"><surname>Wang</surname><given-names>ZQ</given-names></name><name name-style="western"><surname>Che</surname><given-names>YL</given-names></name></person-group> (<year>2014</year>) <article-title>Four new and three redescribed species of the cockroach genus <italic><tp:taxon-name><tp:taxon-name-part taxon-name-part-type="genus">Margattea</tp:taxon-name-part></tp:taxon-name></italic> Shelford, 1911 (<tp:taxon-name><tp:taxon-name-part taxon-name-part-type="order">Blattodea</tp:taxon-name-part></tp:taxon-name>, <tp:taxon-name><tp:taxon-name-part taxon-name-part-type="family">Ectobiidae</tp:taxon-name-part></tp:taxon-name>, <tp:taxon-name><tp:taxon-name-part taxon-name-part-type="subfamily">Pseudophyllodromiinae</tp:taxon-name-part></tp:taxon-name>) from China.</article-title><source>Zootaxa</source><volume>3827</volume>(<issue>1</issue>): <fpage>31</fpage>–<lpage>44</lpage>. <ext-link xlink:href="10.11646/zootaxa.3827.1.3" ext-link-type="doi" xlink:type="simple">https://doi.org/10.11646/zootaxa.3827.1.3</ext-link></mixed-citation></ref><ref id="B22"><mixed-citation xmlns:xlink="http://www.w3.org/1999/xlink" xlink:type="simple"><person-group><name name-style="western"><surname>He</surname><given-names>JJ</given-names></name><name name-style="western"><surname>Jin</surname><given-names>DT</given-names></name><name name-style="western"><surname>Wang</surname><given-names>YS</given-names></name><name name-style="western"><surname>Che</surname><given-names>YL</given-names></name><name name-style="western"><surname>Wang</surname><given-names>ZQ</given-names></name></person-group> (<year>2021</year>) <article-title>Species delimitation of <italic><tp:taxon-name><tp:taxon-name-part taxon-name-part-type="genus">Margattea</tp:taxon-name-part></tp:taxon-name></italic> cockroaches from China, with seven new species (<tp:taxon-name><tp:taxon-name-part taxon-name-part-type="order">Blattodea</tp:taxon-name-part></tp:taxon-name>, <tp:taxon-name><tp:taxon-name-part taxon-name-part-type="family">Ectobiidae</tp:taxon-name-part></tp:taxon-name>, <tp:taxon-name><tp:taxon-name-part taxon-name-part-type="subfamily">Pseudophyllodromiinae</tp:taxon-name-part></tp:taxon-name>).</article-title><source>ZooKeys</source><volume>1036</volume>: <fpage>121</fpage>–<lpage>151</lpage>. <ext-link xlink:href="10.3897/zookeys.1036.63232" ext-link-type="doi" xlink:type="simple">https://doi.org/10.3897/zookeys.1036.63232</ext-link></mixed-citation></ref><ref id="B47"><mixed-citation xmlns:xlink="http://www.w3.org/1999/xlink" xlink:type="simple"><person-group><name name-style="western"><surname>Wang</surname><given-names>YS</given-names></name><name name-style="western"><surname>Zhang</surname><given-names>JW</given-names></name><name name-style="western"><surname>Lo</surname><given-names>N</given-names></name><name name-style="western"><surname>Bourguignon</surname><given-names>T</given-names></name><name name-style="western"><surname>Guo</surname><given-names>L</given-names></name><name name-style="western"><surname>Li</surname><given-names>BL</given-names></name><name name-style="western"><surname>Che</surname><given-names>YL</given-names></name><name name-style="western"><surname>Wang</surname><given-names>ZQ</given-names></name></person-group> (<year>2023</year>) <article-title>Phylogenetic analysis of <tp:taxon-name><tp:taxon-name-part taxon-name-part-type="superfamily">Blaberoidea</tp:taxon-name-part></tp:taxon-name> reveals non-monophyly of taxa and supports the creation of multiple new subfamilies.</article-title><source>Cladistics</source><volume>39</volume>(<issue>3</issue>): <fpage>198</fpage>–<lpage>214</lpage>. <ext-link xlink:href="10.1111/cla.12535" ext-link-type="doi" xlink:type="simple">https://doi.org/10.1111/cla.12535</ext-link></mixed-citation></ref></ref-list></tp:taxon-treatment>
