# Supplementary material for: ﻿Six new species of Margattea Shelford, 1911 (Blaberoidea, Pseudophyllodromiidae, Neoblattellini) from China
Source: Zookeys. 2024 Feb 16;1191:339–67. doi: 10.3897/zookeys.1191.113147 (PMC10892154; doi:10.3897/zookeys.1191.113147)
Supplement: XML Treatment for Margattea pedata [file zookeys.1191.113147-treatment2.xml]

<!DOCTYPE tp:taxon-treatment
  PUBLIC "-//TaxonX//DTD Taxonomic Treatment Publishing DTD v0 20100105//EN" "tax-treatment-NSO.dtd">
<tp:taxon-treatment xmlns:tp="http://www.plazi.org/taxpub"><tp:treatment-meta><kwd-group><label>Taxon classification</label><kwd>
              <named-content content-type="kingdom">Animalia</named-content>
            </kwd><kwd>
              <named-content content-type="order">Blattodea</named-content>
            </kwd><kwd>
              <named-content content-type="family">Pseudophyllodromiidae</named-content>
            </kwd></kwd-group><mixed-citation publication-type="journal"><person-group><name><surname>Li</surname><given-names>Qian-Qian</given-names></name><name><surname>Yao</surname><given-names>Wen-Wen</given-names></name><name><surname>Zhang</surname><given-names>Ke</given-names></name><name><surname>Wang</surname><given-names>Zong-Qing</given-names></name><name><surname>Che</surname><given-names>Yan-Li</given-names></name></person-group><article-title>﻿Six new species of <italic><tp:taxon-name><tp:taxon-name-part taxon-name-part-type="genus" reg="Margattea">Margattea</tp:taxon-name-part></tp:taxon-name></italic> Shelford, 1911 (<tp:taxon-name><tp:taxon-name-part taxon-name-part-type="superfamily">Blaberoidea</tp:taxon-name-part></tp:taxon-name>, <tp:taxon-name><tp:taxon-name-part taxon-name-part-type="subfamily">Pseudophyllodromiidae</tp:taxon-name-part></tp:taxon-name>, <tp:taxon-name><tp:taxon-name-part taxon-name-part-type="tribe">Neoblattellini</tp:taxon-name-part></tp:taxon-name>) from China</article-title><source>Zookeys</source><day>16</day><month>02</month><year>2024</year><volume>1191</volume><fpage>339</fpage><lpage>367</lpage><pub-id pub-id-type="doi">10.3897/zookeys.1191.113147</pub-id></mixed-citation></tp:treatment-meta><tp:nomenclature><label>﻿</label><tp:taxon-name>
            <object-id xmlns:xlink="http://www.w3.org/1999/xlink" content-type="arpha" xlink:type="simple">412B5DF4-36C2-57E7-8C53-CBE1CE19A34A</object-id>
            <tp:taxon-name-part taxon-name-part-type="genus" reg="Margattea">Margattea</tp:taxon-name-part>
            <tp:taxon-name-part taxon-name-part-type="species" reg="pedata">pedata</tp:taxon-name-part>
            <object-id xmlns:xlink="http://www.w3.org/1999/xlink" content-type="zoobank" xlink:type="simple">https://zoobank.org/072AC964-F06D-49DC-96F8-35A61A85C467</object-id>
          </tp:taxon-name><tp:taxon-authority>Li &amp; Che</tp:taxon-authority><tp:taxon-status xmlns:xlink="http://www.w3.org/1999/xlink" xlink:type="simple">sp. nov.</tp:taxon-status><xref ref-type="fig" rid="F3">Fig. 3A–O</xref></tp:nomenclature><tp:treatment-sec sec-type="type material" id="SECID0EYGBI"><title>Type material.</title><p><bold><italic>Holotype</italic></bold>: China • ♂; Yunnan Province, Dehong Dai and Jingpo Autonomous Prefecture, Yingjiang County, Nabang Town; 282 m; 17 Aug. 2015; Xin-Ran Li, Zhi-Wei Qiu leg; <abbrev xmlns:xlink="http://www.w3.org/1999/xlink" xlink:title="College of Plant Protection, Southwest University, Chongqing, China" id="ABBRID0EDHBI" xlink:type="simple">SWU</abbrev>-B-PS000001. <bold><italic>Paratypes</italic></bold>: China • 1 ♂ &amp; 1 ♀; same data as holotype; <abbrev xmlns:xlink="http://www.w3.org/1999/xlink" xlink:title="College of Plant Protection, Southwest University, Chongqing, China" id="ABBRID0EKHBI" xlink:type="simple">SWU</abbrev>-B-PS000002–000003 • 5 ♂ &amp; 2 ♀; Yunnan Province, Dehong Dai and Jingpo Autonomous Prefecture, Yingjiang County, Nabang Town; 282 m; 11 Jul. 2012; Dong Wang leg; <abbrev xmlns:xlink="http://www.w3.org/1999/xlink" xlink:title="College of Plant Protection, Southwest University, Chongqing, China" id="ABBRID0EOHBI" xlink:type="simple">SWU</abbrev>-B-PS000004–000010.</p></tp:treatment-sec><tp:treatment-sec sec-type="description" id="SECID0ESHBI"><title>Measurements</title><p><bold>(mm).</bold> Male (<italic>n</italic> = 6), pronotum length × width: 2.4–2.7 × 3.4–3.7, tegmina length: 11.8–12.3, body length: 8.8–10.3, overall length: 13.2–13.7. Female (<italic>n</italic> = 4), pronotum length × width: 2.4–2.9 × 3.2–3.9, tegmina length: 11.2–11.6, body length: 10.9–12.8, overall length: 13.2–14.0.</p></tp:treatment-sec><tp:treatment-sec sec-type="description" id="SECID0E5HBI"><title>Description.</title><p><bold>Male. <italic>Coloration</italic>.</bold> Body pale yellow (Fig. <xref ref-type="fig" rid="F3">3A, B</xref>). Head yellowish brown. Face pale yellow. Interocular space with a wide brown transverse band. Ocellar spots white, interocellar space with a brown band. Antennal base pale yellowish brown, other segments dark brown (Fig. <xref ref-type="fig" rid="F3">3E</xref>). Maxillary palpi pale brown (Fig. <xref ref-type="fig" rid="F3">3J</xref>). Pronotal disc pale yellowish brown with reddish tan stripes, and two lateral borders pale linen-colored and transparent (Fig. <xref ref-type="fig" rid="F3">3F</xref>). Tegmina pale yellowish brown, hind wings brownish grey (Fig. <xref ref-type="fig" rid="F3">3G, H</xref>). Legs faint yellow. Abdomen yellowish brown, with black stripes along lateral margins of sterna and reaching the end of abdomen; both sides of each abdominal sternum with one small black spot on the inside of the longitudinal lines (Fig. <xref ref-type="fig" rid="F3">3B</xref>). Cerci yellowish brown to pale brown (Fig. <xref ref-type="fig" rid="F3">3L</xref>). Styli yellowish white (Fig. <xref ref-type="fig" rid="F3">3N</xref>).</p><fig id="F3" position="float" orientation="portrait"><object-id xmlns:xlink="http://www.w3.org/1999/xlink" content-type="doi" xlink:type="simple">10.3897/zookeys.1191.113147.figure3</object-id><object-id xmlns:xlink="http://www.w3.org/1999/xlink" content-type="arpha" xlink:type="simple">A10B3C8A-CFE8-587B-977D-C5F58231F6C9</object-id><label>Figure 3.</label><caption><p><italic><tp:taxon-name><tp:taxon-name-part taxon-name-part-type="genus" reg="Margattea">Margattea</tp:taxon-name-part><tp:taxon-name-part taxon-name-part-type="species" reg="pedata">pedata</tp:taxon-name-part></tp:taxon-name></italic> Li &amp; Che, sp. nov. <bold>A, B, E–O</bold> male <bold>C, D</bold> female <bold>A</bold> holotype, dorsal view <bold>B</bold> holotype, ventral view <bold>C</bold> paratype, dorsal view <bold>D</bold> paratype, ventral view <bold>E</bold> pronotum, dorsal view <bold>F</bold> head, ventral view <bold>G</bold> tegmen, ventral view <bold>H</bold> hind wing, ventral view <bold>I</bold> eighth abdominal tergum, ventral view <bold>J</bold> maxillary palpi segments 3–5 <bold>K</bold> front femur, ventral view <bold>L</bold> supra-anal plate, ventral view <bold>M</bold> left phallomere, ventral view <bold>N</bold> subgenital plate and median phallomere, ventral view <bold>O</bold> hook phallomere, ventral view. Scale bars: 5 mm (<bold>A–D, G, H</bold>); 1 mm (<bold>E, F, I–L, N</bold>); 0.5 mm (<bold>M, O</bold>).</p></caption><graphic xmlns:xlink="http://www.w3.org/1999/xlink" xlink:href="zookeys-1191-339_article-113147__-g003.jpg" position="float" orientation="portrait" xlink:type="simple" id="oo_985497.jpg"><uri content-type="original_file" xlink:type="simple">https://binary.pensoft.net/fig/985497</uri></graphic></fig><p><bold><italic>Head</italic>.</bold> Vertex slightly exposed, interocellar distance slightly wider than the distance between eyes, narrower than the distance between antennal sockets (Fig. <xref ref-type="fig" rid="F3">3F</xref>). Fifth maxillary palpus expanded, third and fourth maxillary palpi nearly equal in length, both longer than fifth maxillary palpus (Fig. <xref ref-type="fig" rid="F3">3J</xref>). Pronotum subelliptical, broader than long, anterior and posterior margins nearly straight, and postero-lateral angle blunt and round; disc with symmetrical spots and stripes (Fig. <xref ref-type="fig" rid="F3">3E</xref>). <bold><italic>Tegmina and hind wings</italic>.</bold> Tegmina and hind wings fully developed, both extending beyond the end of abdomen (Fig. <xref ref-type="fig" rid="F3">3A, B</xref>). Tegmina with M and <abbrev xmlns:xlink="http://www.w3.org/1999/xlink" xlink:title="cubitus anterior" id="ABBRID0EEMBI" xlink:type="simple">CuA</abbrev> radial, M straight with three complete branches and one incomplete branch. Hind wings with <abbrev xmlns:xlink="http://www.w3.org/1999/xlink" xlink:title="subcosta posterior" id="ABBRID0EIMBI" xlink:type="simple">ScP</abbrev> and <abbrev xmlns:xlink="http://www.w3.org/1999/xlink" xlink:title="radius anterior" id="ABBRID0EMMBI" xlink:type="simple">RA</abbrev> expanded at apex, M simple, without branches; <abbrev xmlns:xlink="http://www.w3.org/1999/xlink" xlink:title="cubitus anterior" id="ABBRID0EQMBI" xlink:type="simple">CuA</abbrev> with four complete branches (Fig. <xref ref-type="fig" rid="F3">3G, H</xref>). <bold><italic>Legs</italic>.</bold> Anteroventral margin of front femur Type B<sub>3</sub> (Fig. <xref ref-type="fig" rid="F3">3K</xref>). Four proximal tarsomeres with pulvilli. The pretarsi with arolium, tarsal claws symmetrical and specialized, with minute denticles on ventral margins.</p><p><bold><italic>Abdomen and genitalia</italic>.</bold> Eighth abdominal tergum specialized, with a heart-shaped transparent area and a tuft of bristles in the middle (Fig. <xref ref-type="fig" rid="F3">3I</xref>). Supra-anal plate symmetrical, middle posterior margin slightly concave. Paraprocts simple, similar, and flaky (Fig. <xref ref-type="fig" rid="F3">3L</xref>). Cerci long, with setae on the ventral surface (Fig. <xref ref-type="fig" rid="F3">3L</xref>). Styli similar, foot-shaped (Fig. <xref ref-type="fig" rid="F3">3N</xref>). Subgenital plate nearly symmetrical, posterior margin truncate (Fig. <xref ref-type="fig" rid="F3">3N</xref>). Left phallomere small, irregular bone-shaped, with a long spine (Fig. <xref ref-type="fig" rid="F3">3M</xref>). Median phallomere slender rod-shaped, with base curved, apex with a row of spines; accessory sclerite I arched, accessory sclerite II complicated with an inverted bell-shaped structure covered with fuzz (Fig. <xref ref-type="fig" rid="F3">3N</xref>). Hook phallomere on the right side, apex curved inwards with a short spine (Fig. <xref ref-type="fig" rid="F3">3O</xref>).</p><p><bold>Female.</bold> Similar to the male (Fig. <xref ref-type="fig" rid="F3">3C, D</xref>).</p></tp:treatment-sec><tp:treatment-sec sec-type="diagnosis" id="SECID0EROBI"><title>Diagnosis.</title><p>This species is similar to <italic><tp:taxon-name><tp:taxon-name-part taxon-name-part-type="genus" reg="Margattea">M.</tp:taxon-name-part><tp:taxon-name-part taxon-name-part-type="species" reg="speciosa">speciosa</tp:taxon-name-part></tp:taxon-name></italic> Liu &amp; Zhou, 2011 in general appearance, but can be differentiated from the latter by the following characters: 1) styli foot-shaped, while in the latter conical; 2) left phallomere with a long, curved spine, absent in the latter; and 3) accessory sclerite I without a brush-like structure at apex, while in the latter, accessory sclerite I with a brush-like structure at apex.</p></tp:treatment-sec><tp:treatment-sec sec-type="etymology" id="SECID0ECPBI"><title>Etymology.</title><p>The specific epithet is derived from the Latin word <italic>pedatus</italic>, referring to the foot-shaped styli.</p></tp:treatment-sec><tp:treatment-sec sec-type="distribution" id="SECID0EKPBI"><title>Distribution.</title><p>China (Yunnan).</p></tp:treatment-sec></tp:taxon-treatment>
