# Supplementary material for: ﻿Six new species of Margattea Shelford, 1911 (Blaberoidea, Pseudophyllodromiidae, Neoblattellini) from China
Source: Zookeys. 2024 Feb 16;1191:339–67. doi: 10.3897/zookeys.1191.113147 (PMC10892154; doi:10.3897/zookeys.1191.113147)
Supplement: XML Treatment for Margattea bisphaerica [file zookeys.1191.113147-treatment3.xml]

<!DOCTYPE tp:taxon-treatment
  PUBLIC "-//TaxonX//DTD Taxonomic Treatment Publishing DTD v0 20100105//EN" "tax-treatment-NSO.dtd">
<tp:taxon-treatment xmlns:tp="http://www.plazi.org/taxpub"><tp:treatment-meta><kwd-group><label>Taxon classification</label><kwd>
              <named-content content-type="kingdom">Animalia</named-content>
            </kwd><kwd>
              <named-content content-type="order">Blattodea</named-content>
            </kwd><kwd>
              <named-content content-type="family">Pseudophyllodromiidae</named-content>
            </kwd></kwd-group><mixed-citation publication-type="journal"><person-group><name><surname>Li</surname><given-names>Qian-Qian</given-names></name><name><surname>Yao</surname><given-names>Wen-Wen</given-names></name><name><surname>Zhang</surname><given-names>Ke</given-names></name><name><surname>Wang</surname><given-names>Zong-Qing</given-names></name><name><surname>Che</surname><given-names>Yan-Li</given-names></name></person-group><article-title>﻿Six new species of <italic><tp:taxon-name><tp:taxon-name-part taxon-name-part-type="genus" reg="Margattea">Margattea</tp:taxon-name-part></tp:taxon-name></italic> Shelford, 1911 (<tp:taxon-name><tp:taxon-name-part taxon-name-part-type="superfamily">Blaberoidea</tp:taxon-name-part></tp:taxon-name>, <tp:taxon-name><tp:taxon-name-part taxon-name-part-type="subfamily">Pseudophyllodromiidae</tp:taxon-name-part></tp:taxon-name>, <tp:taxon-name><tp:taxon-name-part taxon-name-part-type="tribe">Neoblattellini</tp:taxon-name-part></tp:taxon-name>) from China</article-title><source>Zookeys</source><day>16</day><month>02</month><year>2024</year><volume>1191</volume><fpage>339</fpage><lpage>367</lpage><pub-id pub-id-type="doi">10.3897/zookeys.1191.113147</pub-id></mixed-citation></tp:treatment-meta><tp:nomenclature><label>﻿</label><tp:taxon-name>
            <object-id xmlns:xlink="http://www.w3.org/1999/xlink" content-type="arpha" xlink:type="simple">F77B1A27-CBAD-5990-A525-C48F07B36D60</object-id>
            <tp:taxon-name-part taxon-name-part-type="genus" reg="Margattea">Margattea</tp:taxon-name-part>
            <tp:taxon-name-part taxon-name-part-type="species" reg="bisphaerica">bisphaerica</tp:taxon-name-part>
            <object-id xmlns:xlink="http://www.w3.org/1999/xlink" content-type="zoobank" xlink:type="simple">https://zoobank.org/753866C7-1196-46B8-BBD0-0C935287AAF2</object-id>
          </tp:taxon-name><tp:taxon-authority>Li &amp; Che</tp:taxon-authority><tp:taxon-status xmlns:xlink="http://www.w3.org/1999/xlink" xlink:type="simple">sp. nov.</tp:taxon-status><xref ref-type="fig" rid="F4">Fig. 4A–O</xref></tp:nomenclature><tp:treatment-sec sec-type="type material" id="SECID0E4QBI"><title>Type material.</title><p><bold><italic>Holotype</italic></bold>: China • ♂; Guangxi Zhuang Autonomous Region, Laibin City, Jinxiu Yao Autonomous County, Mountain Shengtang; 1182 m; 5 Jun. 2014; Shun-Hua Gui, Xin-Ran Li leg; <abbrev xmlns:xlink="http://www.w3.org/1999/xlink" xlink:title="College of Plant Protection, Southwest University, Chongqing, China" id="ABBRID0EIRBI" xlink:type="simple">SWU</abbrev>-B-PS000011. <bold><italic>Paratypes</italic></bold>: China • 3 ♂ &amp; 1 ♀; same data as holotype; <abbrev xmlns:xlink="http://www.w3.org/1999/xlink" xlink:title="College of Plant Protection, Southwest University, Chongqing, China" id="ABBRID0EPRBI" xlink:type="simple">SWU</abbrev>-B-PS000012–000015 • 1 ♂; Guangxi Zhuang Autonomous Region, Laibin City, Jinxiu Yao Autonomous County, Mountain Shengtang; 400 m; 13 Jul. 2015; Lu Qiu, Qi-Kun Bai leg; <abbrev xmlns:xlink="http://www.w3.org/1999/xlink" xlink:title="College of Plant Protection, Southwest University, Chongqing, China" id="ABBRID0ETRBI" xlink:type="simple">SWU</abbrev>-B-PS000016.</p></tp:treatment-sec><tp:treatment-sec sec-type="description" id="SECID0EXRBI"><title>Measurements</title><p><bold>(mm).</bold> Male (<italic>n</italic> = 6), pronotum length × width: 2.3–2.5 × 3.0–3.4, tegmina length: 11.8–12.5, body length: 9.8–11.6, overall length: 13.8–14.9. Female (<italic>n</italic> = 2), pronotum length × width: 2.3–2.5 × 3.3, tegmina length: 10.7–11.4, body length: 10.3–11.0, overall length: 13.8–13.9.</p></tp:treatment-sec><tp:treatment-sec sec-type="description" id="SECID0EDSBI"><title>Description.</title><p><bold>Male. <italic>Coloration</italic>.</bold> Body brown (Fig. <xref ref-type="fig" rid="F4">4A, B</xref>). Head and face yellowish brown. Interocular space with a wide brown transverse band. Ocellar spots yellowish white, interocellar space with a brown band. Antennae blackish brown, antennal space with a brown band (Fig. <xref ref-type="fig" rid="F4">4F</xref>). Maxillary palpi dark brown (Fig. <xref ref-type="fig" rid="F4">4J</xref>). Pronotal disc pale brown with dark brown spots and maculae but without stripes, and two lateral borders pale linen-colored and transparent (Fig. <xref ref-type="fig" rid="F4">4E</xref>). Legs yellowish brown. Tegmina pale yellowish brown, hind wings brownish grey (Fig. <xref ref-type="fig" rid="F4">4G, H</xref>). Abdomen pale brown. Cerci brown (Fig. <xref ref-type="fig" rid="F4">4L</xref>). Styli yellowish brown (Fig. <xref ref-type="fig" rid="F4">4N</xref>).</p><fig id="F4" position="float" orientation="portrait"><object-id xmlns:xlink="http://www.w3.org/1999/xlink" content-type="doi" xlink:type="simple">10.3897/zookeys.1191.113147.figure4</object-id><object-id xmlns:xlink="http://www.w3.org/1999/xlink" content-type="arpha" xlink:type="simple">A4DA3DB5-6925-504E-A0E7-6F04D587A1DE</object-id><label>Figure 4.</label><caption><p><italic><tp:taxon-name><tp:taxon-name-part taxon-name-part-type="genus" reg="Margattea">Margattea</tp:taxon-name-part><tp:taxon-name-part taxon-name-part-type="species" reg="bisphaerica">bisphaerica</tp:taxon-name-part></tp:taxon-name></italic> Li &amp; Che, sp. nov. <bold>A, B, E–O</bold> male <bold>C, D</bold> female <bold>A</bold> holotype, dorsal view <bold>B</bold> holotype, ventral view <bold>C</bold> paratype, dorsal view <bold>D</bold> paratype, ventral view <bold>E</bold> pronotum, dorsal view <bold>F</bold> head, ventral view <bold>G</bold> tegmen, ventral view <bold>H</bold> hind wing, ventral view <bold>I</bold> eighth abdominal tergum, ventral view <bold>J</bold> maxillary palpi segments 3–5 <bold>K</bold> front femur, ventral view <bold>L</bold> supra-anal plate, ventral view <bold>M</bold> left phallomere, ventral view <bold>N</bold> subgenital plate and median phallomere, ventral view <bold>O</bold> hook phallomere, ventral view. Scale bars: 5 mm (<bold>A–D, G, H</bold>); 1 mm (<bold>E, F, I–K, N</bold>); 0.5 mm (<bold>L, M, O</bold>).</p></caption><graphic xmlns:xlink="http://www.w3.org/1999/xlink" xlink:href="zookeys-1191-339_article-113147__-g004.jpg" position="float" orientation="portrait" xlink:type="simple" id="oo_985498.jpg"><uri content-type="original_file" xlink:type="simple">https://binary.pensoft.net/fig/985498</uri></graphic></fig><p><bold><italic>Head</italic>.</bold> Vertex slightly exposed, interocellar distance slightly much wider than the distance between eyes, narrower than the distance between antennal sockets (Fig. <xref ref-type="fig" rid="F4">4E</xref>). Pronotum subelliptical, broader than long, anterior and posterior margins nearly straight, and postero-lateral angle blunt and round; disc with symmetrical but irregular spots and maculae (Fig. <xref ref-type="fig" rid="F4">4F</xref>). Fifth maxillary palpus expanded, third and fourth maxillary palpi both longer than fifth maxillary palpus (Fig. <xref ref-type="fig" rid="F4">4J</xref>). <bold><italic>Tegmina and hind wings</italic>.</bold> Tegmina and hind wings fully developed, both extending beyond the end of abdomen (Fig. <xref ref-type="fig" rid="F4">4A, B</xref>). Tegmina M and <abbrev xmlns:xlink="http://www.w3.org/1999/xlink" xlink:title="cubitus anterior" id="ABBRID0EFWBI" xlink:type="simple">CuA</abbrev> radial, M straight with six complete branches. Hind wings with <abbrev xmlns:xlink="http://www.w3.org/1999/xlink" xlink:title="subcosta posterior" id="ABBRID0EJWBI" xlink:type="simple">ScP</abbrev> and <abbrev xmlns:xlink="http://www.w3.org/1999/xlink" xlink:title="radius anterior" id="ABBRID0ENWBI" xlink:type="simple">RA</abbrev> expanded at apex, M simple, without branches; <abbrev xmlns:xlink="http://www.w3.org/1999/xlink" xlink:title="cubitus anterior" id="ABBRID0ERWBI" xlink:type="simple">CuA</abbrev> with four complete branches (Fig. <xref ref-type="fig" rid="F4">4 G, H</xref>). <bold><italic>Legs</italic>.</bold> Anteroventral margin of front femur Type B<sub>2</sub> (Fig. <xref ref-type="fig" rid="F4">4K</xref>). Four proximal tarsomeres with pulvilli. The pretarsi with arolium, tarsal claws symmetrical and specialized, with minute denticles on ventral margins.</p><p><bold><italic>Abdomen and genitalia</italic>.</bold> Eighth abdominal tergum specialized, with a tuft of bristles in the middle (Fig. <xref ref-type="fig" rid="F4">4I</xref>). Supra-anal plate symmetrical, anterior margin straight and truncate, the middle of posterior margin slightly concave. Paraprocts simple, similar, and flaky. Cerci long, with setae on the ventral surface (Fig. <xref ref-type="fig" rid="F4">4L</xref>). Subgenital plate asymmetrical. Styli dissimilar and spherical, the left stylus significantly smaller than the right stylus (Fig. <xref ref-type="fig" rid="F4">4N</xref>). Left phallomere small, irregular bone-shaped, with a slender curved spine (Fig. <xref ref-type="fig" rid="F4">4M</xref>). Median phallomere slender rod-shaped, with a curved spine at apex; accessory sclerite I arched, left end expanded, right end with a cluster of thorns; accessory sclerite II brush-shaped; accessory sclerite III slender rod-shaped (Fig. <xref ref-type="fig" rid="F4">4N</xref>). Hook phallomere on the right side, apex curved hook-shaped (Fig. <xref ref-type="fig" rid="F4">4O</xref>).</p><p><bold>Female.</bold> Similar to the male. Subgenital plate symmetrical, middle posterior margin concave inward (Fig. <xref ref-type="fig" rid="F4">4C, D</xref>).</p></tp:treatment-sec><tp:treatment-sec sec-type="diagnosis" id="SECID0EKYBI"><title>Diagnosis.</title><p>This species is similar to <italic><tp:taxon-name><tp:taxon-name-part taxon-name-part-type="genus" reg="Margattea">M.</tp:taxon-name-part><tp:taxon-name-part taxon-name-part-type="species" reg="concava">concava</tp:taxon-name-part></tp:taxon-name></italic> Wang, Che &amp; Wang, 2009 in general appearance, but can be differentiated from the latter by the following characters: 1) styli dissimilar and spherical, the left stylus significantly smaller than the right stylus; while in the latter, styli similar and conical; 2) left phallomere with a slender curved spine, absent in the latter.</p></tp:treatment-sec><tp:treatment-sec sec-type="etymology" id="SECID0E2YBI"><title>Etymology.</title><p>The specific name is derived from the Latin words, <italic>bi</italic> and <italic>sphaericus</italic>, referring to the dissimilar and spherical styli.</p></tp:treatment-sec><tp:treatment-sec sec-type="distribution" id="SECID0EFZBI"><title>Distribution.</title><p>China (Guangxi).</p></tp:treatment-sec></tp:taxon-treatment>
