# Supplementary material for: ﻿Six new species of Margattea Shelford, 1911 (Blaberoidea, Pseudophyllodromiidae, Neoblattellini) from China
Source: Zookeys. 2024 Feb 16;1191:339–67. doi: 10.3897/zookeys.1191.113147 (PMC10892154; doi:10.3897/zookeys.1191.113147)
Supplement: XML Treatment for Margattea undulata [file zookeys.1191.113147-treatment4.xml]

<!DOCTYPE tp:taxon-treatment
  PUBLIC "-//TaxonX//DTD Taxonomic Treatment Publishing DTD v0 20100105//EN" "tax-treatment-NSO.dtd">
<tp:taxon-treatment xmlns:tp="http://www.plazi.org/taxpub"><tp:treatment-meta><kwd-group><label>Taxon classification</label><kwd>
              <named-content content-type="kingdom">Animalia</named-content>
            </kwd><kwd>
              <named-content content-type="order">Blattodea</named-content>
            </kwd><kwd>
              <named-content content-type="family">Pseudophyllodromiidae</named-content>
            </kwd></kwd-group><mixed-citation publication-type="journal"><person-group><name><surname>Li</surname><given-names>Qian-Qian</given-names></name><name><surname>Yao</surname><given-names>Wen-Wen</given-names></name><name><surname>Zhang</surname><given-names>Ke</given-names></name><name><surname>Wang</surname><given-names>Zong-Qing</given-names></name><name><surname>Che</surname><given-names>Yan-Li</given-names></name></person-group><article-title>﻿Six new species of <italic><tp:taxon-name><tp:taxon-name-part taxon-name-part-type="genus" reg="Margattea">Margattea</tp:taxon-name-part></tp:taxon-name></italic> Shelford, 1911 (<tp:taxon-name><tp:taxon-name-part taxon-name-part-type="superfamily">Blaberoidea</tp:taxon-name-part></tp:taxon-name>, <tp:taxon-name><tp:taxon-name-part taxon-name-part-type="subfamily">Pseudophyllodromiidae</tp:taxon-name-part></tp:taxon-name>, <tp:taxon-name><tp:taxon-name-part taxon-name-part-type="tribe">Neoblattellini</tp:taxon-name-part></tp:taxon-name>) from China</article-title><source>Zookeys</source><day>16</day><month>02</month><year>2024</year><volume>1191</volume><fpage>339</fpage><lpage>367</lpage><pub-id pub-id-type="doi">10.3897/zookeys.1191.113147</pub-id></mixed-citation></tp:treatment-meta><tp:nomenclature><label>﻿</label><tp:taxon-name>
            <object-id xmlns:xlink="http://www.w3.org/1999/xlink" content-type="arpha" xlink:type="simple">84A9132F-B683-558E-A3E6-76A03CF0D42C</object-id>
            <tp:taxon-name-part taxon-name-part-type="genus" reg="Margattea">Margattea</tp:taxon-name-part>
            <tp:taxon-name-part taxon-name-part-type="species" reg="undulata">undulata</tp:taxon-name-part>
            <object-id xmlns:xlink="http://www.w3.org/1999/xlink" content-type="zoobank" xlink:type="simple">https://zoobank.org/BB55B598-4B51-4F06-ABE0-01005C5A249F</object-id>
          </tp:taxon-name><tp:taxon-authority>Li &amp; Che</tp:taxon-authority><tp:taxon-status xmlns:xlink="http://www.w3.org/1999/xlink" xlink:type="simple">sp. nov.</tp:taxon-status><xref ref-type="fig" rid="F5">Fig. 5A–O</xref></tp:nomenclature><tp:treatment-sec sec-type="type material" id="SECID0EY1BI"><title>Type material.</title><p><bold><italic>Holotype</italic></bold>: China • ♂; Chongqing City, Beibei District, Mountain Jinyun; 550 m; 12 Jul. 2016; Lu Qiu, Zhi-Wei Qiu leg; <abbrev xmlns:xlink="http://www.w3.org/1999/xlink" xlink:title="College of Plant Protection, Southwest University, Chongqing, China" id="ABBRID0ED2BI" xlink:type="simple">SWU</abbrev>-B-PS000017. <bold><italic>Paratypes</italic></bold>: China • 10 ♂ &amp; 1 ♀; same data as holotype; <abbrev xmlns:xlink="http://www.w3.org/1999/xlink" xlink:title="College of Plant Protection, Southwest University, Chongqing, China" id="ABBRID0EK2BI" xlink:type="simple">SWU</abbrev>-B-PS000018–000028 • 2 ♂ &amp; 1 ♀; Chongqing City, Jiangjin District, Mountain Simian; 425 m; 21 Sep. 2007; Wei-Wei Zhang leg; <abbrev xmlns:xlink="http://www.w3.org/1999/xlink" xlink:title="College of Plant Protection, Southwest University, Chongqing, China" id="ABBRID0EO2BI" xlink:type="simple">SWU</abbrev>-B-PS000029–000031 • 1 ♂ &amp; 1 ♀; Chongqing City, Liangping District, Dongshan Forest Park; 2 Oct. 2007; Wei-Wei Zhang leg; <abbrev xmlns:xlink="http://www.w3.org/1999/xlink" xlink:title="College of Plant Protection, Southwest University, Chongqing, China" id="ABBRID0ES2BI" xlink:type="simple">SWU</abbrev>-B-PS000032–000033.</p></tp:treatment-sec><tp:treatment-sec sec-type="description" id="SECID0EW2BI"><title>Measurements</title><p><bold>(mm).</bold> Male (<italic>n</italic> = 4), pronotum length × width: 2.4–2.9 × 3.6–3.8, tegmina length: 12.8–13.6, body length: 10.4–12.1, overall length: 14.9–16. Female (<italic>n</italic> = 4), pronotum length × width: 2.3–2.5 × 3.3, tegmina length: 10.7–11.4, body length: 10.3–11.0, overall length: 13.8–13.9.</p></tp:treatment-sec><tp:treatment-sec sec-type="description" id="SECID0EC3BI"><title>Description.</title><p><bold>Male. <italic>Coloration</italic>.</bold> Body, head and face yellowish brown (Fig. <xref ref-type="fig" rid="F5">5A, B</xref>). Interocular space with a brown transverse band. Ocellar spots small, yellowish white. Antennal base yellowish brown, other segments black-brown. The third and fourth maxillary palpi yellowish brown, the fifth palpus maxillary blackish brown (Fig. <xref ref-type="fig" rid="F5">5J</xref>). Pronotal disc yellowish brown with reddish tan spots and stripes, and two lateral borders pale linen-colored and transparent (Fig. <xref ref-type="fig" rid="F5">5E</xref>). Legs yellowish brown, with black spots at the base of the tibial spines. Tegmina yellowish brown, hind wings brownish grey (Fig. <xref ref-type="fig" rid="F5">5G, H</xref>). Abdomen yellowish brown, both sides of each abdominal sternum with one small round black spot on the inside of the longitudinal lines. Cerci yellowish brown (Fig. <xref ref-type="fig" rid="F5">5L</xref>). Styli pale yellow (Fig. <xref ref-type="fig" rid="F5">5N</xref>).</p><fig id="F5" position="float" orientation="portrait"><object-id xmlns:xlink="http://www.w3.org/1999/xlink" content-type="doi" xlink:type="simple">10.3897/zookeys.1191.113147.figure5</object-id><object-id xmlns:xlink="http://www.w3.org/1999/xlink" content-type="arpha" xlink:type="simple">5DF5B58F-42F1-5C1A-93E0-3C721D88F4FA</object-id><label>Figure 5.</label><caption><p><italic><tp:taxon-name><tp:taxon-name-part taxon-name-part-type="genus" reg="Margattea">Margattea</tp:taxon-name-part><tp:taxon-name-part taxon-name-part-type="species" reg="undulata">undulata</tp:taxon-name-part></tp:taxon-name></italic> Li &amp; Che, sp. nov. <bold>A, B, E–O</bold> male <bold>C, D</bold> female <bold>A</bold> holotype, dorsal view <bold>B</bold> holotype, ventral view <bold>C</bold> paratype, dorsal view <bold>D</bold> paratype, ventral view <bold>E</bold> pronotum, dorsal view <bold>F</bold> head, ventral view <bold>G</bold> tegmen <bold>H</bold> hind wing <bold>I</bold> eighth abdominal tergum, ventral view <bold>J</bold> maxillary palpi segments 3–5 <bold>K</bold> front femur, ventral view <bold>L</bold> supra-anal plate, ventral view <bold>M</bold> left phallomere, ventral view <bold>N</bold> subgenital plate and median phallomere, ventral view <bold>O</bold> hook phallomere, ventral view. Scale bars: 5 mm (<bold>A–D, G, H</bold>); 1 mm (<bold>E, F, I–L, N</bold>); 0.5 mm (<bold>M, O</bold>).</p></caption><graphic xmlns:xlink="http://www.w3.org/1999/xlink" xlink:href="zookeys-1191-339_article-113147__-g005.jpg" position="float" orientation="portrait" xlink:type="simple" id="oo_985499.jpg"><uri content-type="original_file" xlink:type="simple">https://binary.pensoft.net/fig/985499</uri></graphic></fig><p><bold><italic>Head</italic>.</bold> Vertex slightly exposed, interocellar distance slightly wider than the distance between eyes, narrower than the distance between antennal sockets (Fig. <xref ref-type="fig" rid="F5">5F</xref>). Pronotum subelliptical, broader than long, anterior and posterior margins nearly straight, and postero-lateral margin blunt and round; disc with symmetrical spots and stripes (Fig. <xref ref-type="fig" rid="F5">5E</xref>). Fifth maxillary palpus expanded, third and fourth maxillary palpi nearly equal in length, both twice as long as fifth maxillary palpus (Fig. <xref ref-type="fig" rid="F5">5J</xref>). <bold><italic>Tegmina and hind wings</italic>.</bold> Tegmina and hind wings fully developed, both extending beyond the end of abdomen (Fig. <xref ref-type="fig" rid="F5">5A, B</xref>). Tegmina with M and <abbrev xmlns:xlink="http://www.w3.org/1999/xlink" xlink:title="cubitus anterior" id="ABBRID0EAACI" xlink:type="simple">CuA</abbrev> radial, M straight with seven complete branches. Hind wings with <abbrev xmlns:xlink="http://www.w3.org/1999/xlink" xlink:title="subcosta posterior" id="ABBRID0EEACI" xlink:type="simple">ScP</abbrev> and <abbrev xmlns:xlink="http://www.w3.org/1999/xlink" xlink:title="radius anterior" id="ABBRID0EIACI" xlink:type="simple">RA</abbrev> expanded at apex, M simple, without branches; <abbrev xmlns:xlink="http://www.w3.org/1999/xlink" xlink:title="cubitus anterior" id="ABBRID0EMACI" xlink:type="simple">CuA</abbrev> with four complete branches (Fig. <xref ref-type="fig" rid="F5">5G, H</xref>). <bold><italic>Legs</italic>.</bold> Anteroventral margin of front femur Type B<sub>3</sub> (Fig. <xref ref-type="fig" rid="F5">5K</xref>). Four proximal tarsomeres with pulvilli. The pretarsi with arolium, tarsal claws symmetrical and specialized, with minute denticles on ventral margins. <bold><italic>Abdomen and genitalia</italic>.</bold> Eighth abdominal tergum specialized, with a tuft of setae near the distinctly concave middle posterior margin (Fig. <xref ref-type="fig" rid="F5">5I</xref>). Supra-anal plate symmetrical, anterior margin straight and truncate, posterior margin obtusely round. Paraprocts simple, similar and flaky. Cerci long, with setae on the ventral surface (Fig. <xref ref-type="fig" rid="F5">5L</xref>) Subgenital plate nearly symmetrical, anterior margin distinctly concave in the middle. Styli similar, slender; interstylar margin sinuate, left side with five or six small spines, right side with 5–7 small spines (Fig. <xref ref-type="fig" rid="F5">5N</xref>). Left phallomere small, irregular bone-shaped, with a small spine (Fig. <xref ref-type="fig" rid="F5">5M</xref>). Median phallomere slender rod-shaped, with a bristle brush at apex; accessory sclerite I arched, two ends enlarged, right end with a row of spines; accessory sclerite II with three lamellar structures with small spines; accessory sclerite III sickle-shaped (Fig. <xref ref-type="fig" rid="F5">5N</xref>). Hook phallomere on the right side, apex curved inwards with a short spine (Fig. <xref ref-type="fig" rid="F5">5O</xref>).</p><p><bold>Female.</bold> Similar to the male but body and wings somewhat shorter (Fig. <xref ref-type="fig" rid="F5">5C, D</xref>).</p></tp:treatment-sec><tp:treatment-sec sec-type="diagnosis" id="SECID0ECCCI"><title>Diagnosis.</title><p>This species is similar to <italic><tp:taxon-name><tp:taxon-name-part taxon-name-part-type="genus" reg="Margattea">M.</tp:taxon-name-part><tp:taxon-name-part taxon-name-part-type="species" reg="flexa">flexa</tp:taxon-name-part></tp:taxon-name></italic> Wang et al., 2014 in general appearance, but can be differentiated from the latter by the following characters: 1) interstylar margin sinuate, left side with 4–6 small spines, right side with 4–7 small spines; while in the latter, interstylar margin strongly produced, whose lateral sides upturned and scattered with spines; 2) left phallomere irregular bone-shaped, without a small spine; while in the latter, left phallomere irregular bone-shaped, with two spines; 3) accessory sclerite II with three lamellar structures with small spines; while in the latter, accessory sclerite II with lamellar structure without small spines.</p></tp:treatment-sec><tp:treatment-sec sec-type="etymology" id="SECID0EXCCI"><title>Etymology.</title><p>The specific name is derived from the Latin word <italic>undulatus</italic>, which refers to the sinuate interstylar margin.</p></tp:treatment-sec><tp:treatment-sec sec-type="distribution" id="SECID0E6CCI"><title>Distribution.</title><p>China (Chongqing).</p></tp:treatment-sec></tp:taxon-treatment>
