# Supplementary material for: ﻿Six new species of Margattea Shelford, 1911 (Blaberoidea, Pseudophyllodromiidae, Neoblattellini) from China
Source: Zookeys. 2024 Feb 16;1191:339–67. doi: 10.3897/zookeys.1191.113147 (PMC10892154; doi:10.3897/zookeys.1191.113147)
Supplement: XML Treatment for Margattea semicircularis [file zookeys.1191.113147-treatment5.xml]

<!DOCTYPE tp:taxon-treatment
  PUBLIC "-//TaxonX//DTD Taxonomic Treatment Publishing DTD v0 20100105//EN" "tax-treatment-NSO.dtd">
<tp:taxon-treatment xmlns:tp="http://www.plazi.org/taxpub"><tp:treatment-meta><kwd-group><label>Taxon classification</label><kwd>
              <named-content content-type="kingdom">Animalia</named-content>
            </kwd><kwd>
              <named-content content-type="order">Blattodea</named-content>
            </kwd><kwd>
              <named-content content-type="family">Pseudophyllodromiidae</named-content>
            </kwd></kwd-group><mixed-citation publication-type="journal"><person-group><name><surname>Li</surname><given-names>Qian-Qian</given-names></name><name><surname>Yao</surname><given-names>Wen-Wen</given-names></name><name><surname>Zhang</surname><given-names>Ke</given-names></name><name><surname>Wang</surname><given-names>Zong-Qing</given-names></name><name><surname>Che</surname><given-names>Yan-Li</given-names></name></person-group><article-title>﻿Six new species of <italic><tp:taxon-name><tp:taxon-name-part taxon-name-part-type="genus" reg="Margattea">Margattea</tp:taxon-name-part></tp:taxon-name></italic> Shelford, 1911 (<tp:taxon-name><tp:taxon-name-part taxon-name-part-type="superfamily">Blaberoidea</tp:taxon-name-part></tp:taxon-name>, <tp:taxon-name><tp:taxon-name-part taxon-name-part-type="subfamily">Pseudophyllodromiidae</tp:taxon-name-part></tp:taxon-name>, <tp:taxon-name><tp:taxon-name-part taxon-name-part-type="tribe">Neoblattellini</tp:taxon-name-part></tp:taxon-name>) from China</article-title><source>Zookeys</source><day>16</day><month>02</month><year>2024</year><volume>1191</volume><fpage>339</fpage><lpage>367</lpage><pub-id pub-id-type="doi">10.3897/zookeys.1191.113147</pub-id></mixed-citation></tp:treatment-meta><tp:nomenclature><label>﻿</label><tp:taxon-name>
            <object-id xmlns:xlink="http://www.w3.org/1999/xlink" content-type="arpha" xlink:type="simple">026191B8-D663-5CCF-ADED-8038C0C4BEC0</object-id>
            <tp:taxon-name-part taxon-name-part-type="genus" reg="Margattea">Margattea</tp:taxon-name-part>
            <tp:taxon-name-part taxon-name-part-type="species" reg="semicircularis">semicircularis</tp:taxon-name-part>
            <object-id xmlns:xlink="http://www.w3.org/1999/xlink" content-type="zoobank" xlink:type="simple">https://zoobank.org/94D4FBB8-6FD2-43CD-8F41-343E38F269DC</object-id>
          </tp:taxon-name><tp:taxon-authority>Li &amp; Che</tp:taxon-authority><tp:taxon-status xmlns:xlink="http://www.w3.org/1999/xlink" xlink:type="simple">sp. nov.</tp:taxon-status><xref ref-type="fig" rid="F6">Fig. 6A–N</xref></tp:nomenclature><tp:treatment-sec sec-type="type material" id="SECID0ESECI"><title>Type material.</title><p><bold><italic>Holotype</italic></bold>: China • ♂; Guizhou Province, Zunyi City, Suiyang County, Qingbantang Town, Baishao Ditch; 30 Jul. 2013; Xiu-Dan Wang leg; <abbrev xmlns:xlink="http://www.w3.org/1999/xlink" xlink:title="College of Plant Protection, Southwest University, Chongqing, China" id="ABBRID0E4ECI" xlink:type="simple">SWU</abbrev>-B-PS000034. <bold><italic>Paratype</italic></bold>: China • 1 ♂; same data as holotype; <abbrev xmlns:xlink="http://www.w3.org/1999/xlink" xlink:title="College of Plant Protection, Southwest University, Chongqing, China" id="ABBRID0EEFCI" xlink:type="simple">SWU</abbrev>-B-PS000035.</p></tp:treatment-sec><tp:treatment-sec sec-type="description" id="SECID0EIFCI"><title>Measurements</title><p><bold>(mm).</bold> Male (<italic>n</italic> = 2), pronotum: length × width 2.3–2.5 × 3.0–3.4, tegmina length: 10.7–11.2, body length: 10.5–11.0, overall length: 12.9–13.2.</p></tp:treatment-sec><tp:treatment-sec sec-type="description" id="SECID0ESFCI"><title>Description.</title><p><bold>Male. <italic>Coloration</italic>.</bold> Body, head and face yellowish brown (Fig. <xref ref-type="fig" rid="F6">6A, B</xref>). Interocular space with a wide brown transverse band. Ocellar spots small, white, with brown spots beside them. Antennal base pale yellowish brown, other segments brown (Fig. <xref ref-type="fig" rid="F6">6D</xref>). Maxillary palpi dark brown (Fig. <xref ref-type="fig" rid="F6">6H</xref>). Pronotal disc yellowish brown with reddish tan spots and stripes, and two lateral borders pale linen-colored and transparent (Fig. <xref ref-type="fig" rid="F6">6C</xref>). Legs yellowish brown, with black spots at the base of the tibial spines. Tegmina pale yellowish brown, hind wings brownish grey (Fig. <xref ref-type="fig" rid="F6">6F, G</xref>). Abdomen yellowish brown, with black stripes along lateral margins of sterna and reaching the end of abdomen; both sides of each abdominal sternum with one small black spot on the inside of the longitudinal lines (Fig. <xref ref-type="fig" rid="F6">6B</xref>). Cerci yellowish brown (Fig. <xref ref-type="fig" rid="F6">6K</xref>). Styli pale yellow (Fig. <xref ref-type="fig" rid="F6">6M</xref>).</p><fig id="F6" position="float" orientation="portrait"><object-id xmlns:xlink="http://www.w3.org/1999/xlink" content-type="doi" xlink:type="simple">10.3897/zookeys.1191.113147.figure6</object-id><object-id xmlns:xlink="http://www.w3.org/1999/xlink" content-type="arpha" xlink:type="simple">E1D1A854-2487-5A44-8174-CB47CFBCC8D5</object-id><label>Figure 6.</label><caption><p><italic><tp:taxon-name><tp:taxon-name-part taxon-name-part-type="genus" reg="Margattea">Margattea</tp:taxon-name-part><tp:taxon-name-part taxon-name-part-type="species" reg="semicircularis">semicircularis</tp:taxon-name-part></tp:taxon-name></italic> Li &amp; Che, sp. nov. <bold>A–N</bold> male <bold>A</bold> holotype, dorsal view <bold>B</bold> holotype, ventral view <bold>C</bold> pronotum, dorsal view <bold>D</bold> head, ventral view <bold>E</bold> eighth abdominal tergum, ventral view <bold>F</bold> tegmen, ventral view <bold>G</bold> hind wing, ventral view <bold>H</bold> maxillary palpi segments 3–5 <bold>I</bold> front femur, ventral view <bold>J</bold> Left phallomere, dorsal view <bold>K</bold> supra-anal plate, ventral view <bold>L</bold> median phallomere, ventral view <bold>M</bold> subgenital plate, ventral view <bold>N</bold> hook phallomere, ventral view. Scale bars: 5 mm (<bold>A, B, F, G</bold>); 1 mm (<bold>C–E, H, I, K–M</bold>); 0.5 mm (<bold>J, N</bold>).</p></caption><graphic xmlns:xlink="http://www.w3.org/1999/xlink" xlink:href="zookeys-1191-339_article-113147__-g006.jpg" position="float" orientation="portrait" xlink:type="simple" id="oo_985500.jpg"><uri content-type="original_file" xlink:type="simple">https://binary.pensoft.net/fig/985500</uri></graphic></fig><p><bold><italic>Head</italic>.</bold> Vertex slightly exposed, interocellar distance wider than the distance between eyes, narrower than the distance between antennal sockets (Fig. <xref ref-type="fig" rid="F6">6C, D</xref>). Pronotum subelliptical, broader than long, anterior and posterior margins nearly straight, and postero-lateral angle blunt and round; disc with symmetrical spots and stripes (Fig. <xref ref-type="fig" rid="F6">6C</xref>). Maxillary palpi slender, fifth maxillary palpus expanded, third and fourth maxillary palpi nearly equal in length, both longer than fifth maxillary palpus (Fig. <xref ref-type="fig" rid="F6">6H</xref>). <bold><italic>Tegmina and hind wings</italic>.</bold> Tegmina and hind wings fully developed, both extending beyond the end of abdomen (Fig. <xref ref-type="fig" rid="F6">6A, B</xref>). Tegmina with M and <abbrev xmlns:xlink="http://www.w3.org/1999/xlink" xlink:title="cubitus anterior" id="ABBRID0EUJCI" xlink:type="simple">CuA</abbrev> radial, M straight with seven complete branches. Hind wings with <abbrev xmlns:xlink="http://www.w3.org/1999/xlink" xlink:title="subcosta posterior" id="ABBRID0EYJCI" xlink:type="simple">ScP</abbrev> and <abbrev xmlns:xlink="http://www.w3.org/1999/xlink" xlink:title="radius anterior" id="ABBRID0E3JCI" xlink:type="simple">RA</abbrev> expanded at apex; M simple, without branches; <abbrev xmlns:xlink="http://www.w3.org/1999/xlink" xlink:title="cubitus anterior" id="ABBRID0EAKCI" xlink:type="simple">CuA</abbrev> with five complete branches (Fig. <xref ref-type="fig" rid="F6">6F, G</xref>). <bold><italic>Legs</italic>.</bold> Anteroventral margin of front femur Type B<sub>3</sub> (Fig. <xref ref-type="fig" rid="F6">6I</xref>). Four proximal tarsomeres with pulvilli. The pretarsi with arolium, trsal claws symmetrical and specialized, with minute denticles on ventral margins.</p><p><bold><italic>Abdomen and genitalia</italic>.</bold> Eighth abdominal tergum specialized, with a heart-shaped transparent area and a tuft of bristles in the middle (Fig. <xref ref-type="fig" rid="F6">6E</xref>). Supra-anal plate symmetrical, anterior margin straight and truncate, the middle of posterior margin slightly produced. Paraprocts simple, similar, and flaky. Cerci long, setae on the ventral surface (Fig. <xref ref-type="fig" rid="F6">6K</xref>). Subgenital plate nearly symmetrical, anterior margin slightly concave in the middle. Styli similar, conical; interstylar margin strongly semicircular produced, both sides with spines (Fig. <xref ref-type="fig" rid="F6">6K</xref>). Left phallomere small, irregular, bone-shaped, with two small spines (Fig. <xref ref-type="fig" rid="F6">6J</xref>). Median phallomere curved hook rod-shaped, with a row of spines at apex. Accessory sclerite I arched, two ends enlarged, left end trigonate, right end with a row of spines; accessory sclerite II long transverse (Fig. <xref ref-type="fig" rid="F6">6L, M</xref>). Hook phallomere on the right side, apex curved inwards with a short spine (Fig. <xref ref-type="fig" rid="F6">6N</xref>).</p></tp:treatment-sec><tp:treatment-sec sec-type="diagnosis" id="SECID0ERLCI"><title>Diagnosis.</title><p>This species is similar to <italic><tp:taxon-name><tp:taxon-name-part taxon-name-part-type="genus" reg="Margattea">M.</tp:taxon-name-part><tp:taxon-name-part taxon-name-part-type="species" reg="spinifera">spinifera</tp:taxon-name-part></tp:taxon-name></italic> Bey-Bienko, 1958a in general appearance, but can be differentiated from the latter by the following characters: 1) left phallomere with two small spines; while the latter, left phallomere with three spine-like processes; 2) accessory sclerite I arched, left end trigonate; while in the latter, accessory sclerite I arched, left end expanded with fuzz; 3) accessory sclerite II long transverse, and with two lamellar structures with a row of spines, while in the latter, without other accessory sclerites.</p></tp:treatment-sec><tp:treatment-sec sec-type="etymology" id="SECID0ECMCI"><title>Etymology.</title><p>The scientific name is derived from the Latin word <italic>semicircularis</italic>, which indicates the interstylar margin has a semicircular protrusion.</p></tp:treatment-sec><tp:treatment-sec sec-type="distribution" id="SECID0ESMCI"><title>Distribution.</title><p>China (Guizhou).</p></tp:treatment-sec></tp:taxon-treatment>
