# Supplementary material for: ﻿Six new species of Margattea Shelford, 1911 (Blaberoidea, Pseudophyllodromiidae, Neoblattellini) from China
Source: Zookeys. 2024 Feb 16;1191:339–67. doi: 10.3897/zookeys.1191.113147 (PMC10892154; doi:10.3897/zookeys.1191.113147)
Supplement: XML Treatment for Margattea parabisignata [file zookeys.1191.113147-treatment6.xml]

<!DOCTYPE tp:taxon-treatment
  PUBLIC "-//TaxonX//DTD Taxonomic Treatment Publishing DTD v0 20100105//EN" "tax-treatment-NSO.dtd">
<tp:taxon-treatment xmlns:tp="http://www.plazi.org/taxpub"><tp:treatment-meta><kwd-group><label>Taxon classification</label><kwd>
              <named-content content-type="kingdom">Animalia</named-content>
            </kwd><kwd>
              <named-content content-type="order">Blattodea</named-content>
            </kwd><kwd>
              <named-content content-type="family">Pseudophyllodromiidae</named-content>
            </kwd></kwd-group><mixed-citation publication-type="journal"><person-group><name><surname>Li</surname><given-names>Qian-Qian</given-names></name><name><surname>Yao</surname><given-names>Wen-Wen</given-names></name><name><surname>Zhang</surname><given-names>Ke</given-names></name><name><surname>Wang</surname><given-names>Zong-Qing</given-names></name><name><surname>Che</surname><given-names>Yan-Li</given-names></name></person-group><article-title>﻿Six new species of <italic><tp:taxon-name><tp:taxon-name-part taxon-name-part-type="genus" reg="Margattea">Margattea</tp:taxon-name-part></tp:taxon-name></italic> Shelford, 1911 (<tp:taxon-name><tp:taxon-name-part taxon-name-part-type="superfamily">Blaberoidea</tp:taxon-name-part></tp:taxon-name>, <tp:taxon-name><tp:taxon-name-part taxon-name-part-type="subfamily">Pseudophyllodromiidae</tp:taxon-name-part></tp:taxon-name>, <tp:taxon-name><tp:taxon-name-part taxon-name-part-type="tribe">Neoblattellini</tp:taxon-name-part></tp:taxon-name>) from China</article-title><source>Zookeys</source><day>16</day><month>02</month><year>2024</year><volume>1191</volume><fpage>339</fpage><lpage>367</lpage><pub-id pub-id-type="doi">10.3897/zookeys.1191.113147</pub-id></mixed-citation></tp:treatment-meta><tp:nomenclature><label>﻿</label><tp:taxon-name>
            <object-id xmlns:xlink="http://www.w3.org/1999/xlink" content-type="arpha" xlink:type="simple">1F5DE31E-2E1E-5C57-8494-4AFFAE9A4AA3</object-id>
            <tp:taxon-name-part taxon-name-part-type="genus" reg="Margattea">Margattea</tp:taxon-name-part>
            <tp:taxon-name-part taxon-name-part-type="species" reg="parabisignata">parabisignata</tp:taxon-name-part>
            <object-id xmlns:xlink="http://www.w3.org/1999/xlink" content-type="zoobank" xlink:type="simple">https://zoobank.org/7B4FC2A3-9EA9-46F2-AEE8-55B12639511A</object-id>
          </tp:taxon-name><tp:taxon-authority>Li &amp; Che</tp:taxon-authority><tp:taxon-status xmlns:xlink="http://www.w3.org/1999/xlink" xlink:type="simple">sp. nov.</tp:taxon-status><xref ref-type="fig" rid="F7">Fig. 7A–O</xref></tp:nomenclature><tp:treatment-sec sec-type="type material" id="SECID0EFOCI"><title>Type material.</title><p><bold><italic>Holotype</italic></bold>: China • ♂; Hainan Province, Qiongzhong Li and Miao Autonomous County, Mountain Limu; 600 m; 16 May. 2015; Xin-Ran Li, Zhi-Wei Qiu leg; <abbrev xmlns:xlink="http://www.w3.org/1999/xlink" xlink:title="College of Plant Protection, Southwest University, Chongqing, China" id="ABBRID0EQOCI" xlink:type="simple">SWU</abbrev>-B-PS000036. <bold><italic>Paratypes</italic></bold>: China • 2 ♂ &amp; 1 ♀; same data as holotype; <abbrev xmlns:xlink="http://www.w3.org/1999/xlink" xlink:title="College of Plant Protection, Southwest University, Chongqing, China" id="ABBRID0EXOCI" xlink:type="simple">SWU</abbrev>-B-PS000037–000039 • 7 ♂ &amp; 3 ♀; Hainan Province, Qiongzhong Li and Miao Autonomous County, Mountain Limu; 600 m; 16 May. 2015; Xin-Ran Li, Zhi-Wei Qiu leg; <abbrev xmlns:xlink="http://www.w3.org/1999/xlink" xlink:title="College of Plant Protection, Southwest University, Chongqing, China" id="ABBRID0E2OCI" xlink:type="simple">SWU</abbrev>-B-PS000040–000049.</p></tp:treatment-sec><tp:treatment-sec sec-type="description" id="SECID0E6OCI"><title>Measurements</title><p><bold>(mm).</bold> Male (<italic>n</italic> = 7), pronotum length × width: 2.2–2.8 × 3.0–3.6, tegmina length: 11.3–12.2, body length: 10.1–11.1, overall length: 13.0–14.0. Female (<italic>n</italic> = 5), pronotum length × width: 2.2–2.8 × 3.0–3.6, tegmina length: 10.7–11.4, body length: 9.6–11.7, overall length: 12.9–13.7.</p></tp:treatment-sec><tp:treatment-sec sec-type="description" id="SECID0ELPCI"><title>Description.</title><p><bold>Male. <italic>Coloration</italic>.</bold> Body pale yellowish brown (Fig. <xref ref-type="fig" rid="F7">7A, B</xref>). Head yellowish brown. Face pale yellow. Interocular space with a brown transverse band. Ocellar spots yellowish white (Fig. <xref ref-type="fig" rid="F7">7F</xref>). Antennal base pale yellow, other segments yellowish brown. The third and fourth maxillary palpi yellowish brown, the fifth maxillary palpus brown (Fig. <xref ref-type="fig" rid="F7">7J</xref>). Pronotal disc pale yellowish brown with reddish tan spots but without stripes, and two lateral borders pale linen-colored and transparent (Fig. <xref ref-type="fig" rid="F7">7E</xref>). Legs faint yellow, with black spots at the base of the tibial spines. Tegmina yellowish brown, hind wings brownish grey (Fig. <xref ref-type="fig" rid="F7">7G, H</xref>). Abdomen pale yellow, with black stripes along lateral margins of sterna and reaching the end of abdomen. Cerci pale yellow to yellowish brown (Fig. <xref ref-type="fig" rid="F7">7L</xref>). Styli yellowish brown (Fig. <xref ref-type="fig" rid="F7">7N</xref>).</p><fig id="F7" position="float" orientation="portrait"><object-id xmlns:xlink="http://www.w3.org/1999/xlink" content-type="doi" xlink:type="simple">10.3897/zookeys.1191.113147.figure7</object-id><object-id xmlns:xlink="http://www.w3.org/1999/xlink" content-type="arpha" xlink:type="simple">D169B8DB-1F3A-5F43-8CB5-203B4C98694D</object-id><label>Figure 7.</label><caption><p><italic><tp:taxon-name><tp:taxon-name-part taxon-name-part-type="genus" reg="Margattea">Margattea</tp:taxon-name-part><tp:taxon-name-part taxon-name-part-type="species" reg="parabisignata">parabisignata</tp:taxon-name-part></tp:taxon-name></italic> Li &amp; Che, sp. nov. <bold>A, B, E–O</bold> male <bold>C, D</bold> female <bold>A</bold> holotype, dorsal view <bold>B</bold> holotype, ventral view <bold>C</bold> paratype, dorsal view <bold>D</bold> paratype, ventral view <bold>E</bold> pronotum, dorsal view <bold>F</bold> head, ventral view <bold>G</bold> tegmen, ventral view <bold>H</bold> hind wing, ventral view <bold>I</bold> eighth abdominal tergum, ventral view <bold>J</bold> maxillary palpi segments 3–5 <bold>K</bold> front femur, ventral view <bold>L</bold> supra-anal plate, ventral view <bold>M</bold> left phallomere, ventral view <bold>N</bold> subgenital plate and median phallomere, ventral view <bold>O</bold> hook phallomere, ventral view. Scale bars: 5 mm (<bold>A–D, G, H</bold>); 1 mm (<bold>E, F, I–L, N</bold>); 0.5 mm (<bold>M, O</bold>).</p></caption><graphic xmlns:xlink="http://www.w3.org/1999/xlink" xlink:href="zookeys-1191-339_article-113147__-g007.jpg" position="float" orientation="portrait" xlink:type="simple" id="oo_985501.jpg"><uri content-type="original_file" xlink:type="simple">https://binary.pensoft.net/fig/985501</uri></graphic></fig><p><bold><italic>Head</italic>.</bold> Vertex slightly exposed, interocellar distance wider than the distance between eyes, narrower than the distance between antennal sockets (Fig. <xref ref-type="fig" rid="F7">7F</xref>). Pronotum subelliptical, broader than long, anterior and posterior margins nearly straight, and postero-lateral angle blunt and round; disc with symmetrical spots but without stripes (Fig. <xref ref-type="fig" rid="F7">7E</xref>). Fifth maxillary palpus expanded, third and fourth maxillary palpi nearly equal in length, both longer than fifth maxillary palpus (Fig. <xref ref-type="fig" rid="F7">7J</xref>). <bold><italic>Tegmina and hind wings</italic>.</bold> Tegmina and hind wings fully developed, both extending beyond the end of abdomen (Fig. <xref ref-type="fig" rid="F7">7A, B</xref>). Tegmina with M and <abbrev xmlns:xlink="http://www.w3.org/1999/xlink" xlink:title="cubitus anterior" id="ABBRID0ENTCI" xlink:type="simple">CuA</abbrev> radial, M straight with seven complete branches. Hind wings with <abbrev xmlns:xlink="http://www.w3.org/1999/xlink" xlink:title="subcosta posterior" id="ABBRID0ERTCI" xlink:type="simple">ScP</abbrev> and <abbrev xmlns:xlink="http://www.w3.org/1999/xlink" xlink:title="radius anterior" id="ABBRID0EVTCI" xlink:type="simple">RA</abbrev> expanded at apex, M simple, without branches; <abbrev xmlns:xlink="http://www.w3.org/1999/xlink" xlink:title="cubitus anterior" id="ABBRID0EZTCI" xlink:type="simple">CuA</abbrev> with four complete branches (Fig. <xref ref-type="fig" rid="F7">7G, H</xref>). <bold><italic>Legs</italic>.</bold> Anteroventral margin of front femur Type B<sub>2</sub> (Fig. <xref ref-type="fig" rid="F7">7K</xref>). Four proximal tarsomeres with pulvilli. The pretarsi with arolium, tarsal claws symmetrical and slightly specialized, with minute denticles on ventral margins.</p><p><bold><italic>Abdomen and genitalia</italic>.</bold> Eighth abdominal tergum specialized, with a sparse tuft of bristles in the middle (Fig. <xref ref-type="fig" rid="F7">7I</xref>). Supra-anal plate symmetrical, the middle of anterior margin slightly concave, posterior margin arcuate produced with setae. Paraprocts simple, similar and flaky, obtuse at apex and each with a spiniform process at the base (Fig. <xref ref-type="fig" rid="F7">7L</xref>). Subgenital plate nearly symmetrical, anterior margin distinctly concave in the middle, left and right margins both produced in the middle, posterior margin truncate. Styli similar, conical. Cerci long, with setae on the ventral surface (Fig. <xref ref-type="fig" rid="F7">7N</xref>). Left phallomere large, irregular, bone-shaped, and with spines processes, apex curved upwards with rod-like structure (Fig. <xref ref-type="fig" rid="F7">7M</xref>). Median phallomere slender rod-shaped, apex with sparse brush-like structure composed of spines of various sizes; accessory sclerite I arched; accessory sclerite II with a lamellar structure with small spines (Fig. <xref ref-type="fig" rid="F7">7N</xref>). Hook phallomere on the right side, apex curved inwards with a short spine (Fig. <xref ref-type="fig" rid="F7">7O</xref>).</p><p><bold>Female.</bold> Similar to the male (Fig. <xref ref-type="fig" rid="F7">7C, D</xref>).</p></tp:treatment-sec><tp:treatment-sec sec-type="diagnosis" id="SECID0ESVCI"><title>Diagnosis.</title><p>This species is similar to <italic><tp:taxon-name><tp:taxon-name-part taxon-name-part-type="genus" reg="Margattea">M.</tp:taxon-name-part><tp:taxon-name-part taxon-name-part-type="species" reg="bisignata">bisignata</tp:taxon-name-part></tp:taxon-name></italic> Bey-Bienko, 1970 in general appearance, but can be differentiated from the latter by the following characters: 1) left phallomere with a short spiny process; the latter with a long spine process; 2) median phallomere apex with sparse brush-like structure composed of spines of varying sizes; while in the latter, median phallomere curved at apex, sheet-like, and with brush-shaped structure.</p></tp:treatment-sec><tp:treatment-sec sec-type="etymology" id="SECID0EDWCI"><title>Etymology.</title><p>The species name <italic>parabisignata</italic> reflects its similarity to <italic><tp:taxon-name><tp:taxon-name-part taxon-name-part-type="genus" reg="Margattea">M.</tp:taxon-name-part><tp:taxon-name-part taxon-name-part-type="species" reg="bisignata">bisignata</tp:taxon-name-part></tp:taxon-name></italic> Bey-Bienko, 1970.</p></tp:treatment-sec><tp:treatment-sec sec-type="distribution" id="SECID0E5WCI"><title>Distribution.</title><p>China (Hainan).</p></tp:treatment-sec></tp:taxon-treatment>
