# Supplementary material for: ﻿Six new species of Margattea Shelford, 1911 (Blaberoidea, Pseudophyllodromiidae, Neoblattellini) from China
Source: Zookeys. 2024 Feb 16;1191:339–67. doi: 10.3897/zookeys.1191.113147 (PMC10892154; doi:10.3897/zookeys.1191.113147)
Supplement: Supplementary material 1 — Interspecific and intraspecific genetic distances [file zookeys-1191-339_article-113147__-s001.xls]

## Sheet: MatrixOutput
	Q5-34	SP1	NZ_3	NZ_4	DB_1	DB_2	DB_3	KY349646	MW970269	EX_1	EX_2	MW970303	HL_3	KY349620	MW970279	KY349618	AY_1	AY_2	AY_3	AY_4	AY_5	KY349650	KY349647	MW970254	MW970253	MW970252	H_2	M7	SY_1	SY_3	SY_4	SY_5	SY_6	SY_7	SY_8	SY_9	SY_10	SY_11	MW970317	MW970315	MW970310	KY349607	KY349604	KY349603	KY349596	CY_1	CY_2	CY_3	CY_4
Q5-34
SP1	0
NZ_3	0.213948	0.213948
NZ_4	0.213948	0.213948	0
DB_1	0.221754	0.221754	0.213811	0.213811
DB_2	0.221754	0.221754	0.213811	0.213811	0
DB_3	0.221754	0.221754	0.213811	0.213811	0	0
KY349646	0.221754	0.221754	0.211093	0.211093	0.00152439	0.00152439	0.00152439
MW970269	0.221754	0.221754	0.211093	0.211093	0.00152439	0.00152439	0.00152439	0
EX_1	0.195235	0.195235	0.222205	0.222205	0.184371	0.184371	0.184371	0.181919	0.181919
EX_2	0.195235	0.195235	0.222205	0.222205	0.184371	0.184371	0.184371	0.181919	0.181919	0
MW970303	0.195235	0.195235	0.222205	0.222205	0.184371	0.184371	0.184371	0.181919	0.181919	0	0
HL_3	0.193414	0.193414	0.193688	0.193688	0.187803	0.187803	0.187803	0.185283	0.185283	0.172813	0.172813	0.172813
KY349620	0.19184	0.19184	0.191574	0.191574	0.196506	0.196506	0.196506	0.193902	0.193902	0.188526	0.188526	0.188526	0.0323691
MW970279	0.193152	0.193152	0.198636	0.198636	0.190115	0.190115	0.190115	0.187586	0.187586	0.184881	0.184881	0.184881	0.0463675	0.0340013
KY349618	0.193152	0.193152	0.198636	0.198636	0.190115	0.190115	0.190115	0.187586	0.187586	0.184881	0.184881	0.184881	0.0463675	0.0340013	0
AY_1	0.168597	0.168597	0.240129	0.240129	0.215629	0.215629	0.215629	0.213038	0.213038	0.221359	0.221359	0.221359	0.250779	0.243475	0.25683	0.25683
AY_2	0.16124	0.16124	0.231806	0.231806	0.210468	0.210468	0.210468	0.207918	0.207918	0.213431	0.213431	0.213431	0.247923	0.240663	0.253914	0.253914	0.00460123
AY_3	0.168314	0.168314	0.239904	0.239904	0.218116	0.218116	0.218116	0.215515	0.215515	0.218875	0.218875	0.218875	0.250551	0.248936	0.262445	0.262445	0.00613854	0.00459068
AY_4	0.163156	0.163156	0.236918	0.236918	0.212846	0.212846	0.212846	0.210297	0.210297	0.215756	0.215756	0.215756	0.250338	0.243071	0.256311	0.256311	0.0123986	0.010817	0.0155611
AY_5	0.158579	0.158579	0.234355	0.234355	0.205475	0.205475	0.205475	0.202955	0.202955	0.213286	0.213286	0.213286	0.242089	0.234933	0.247923	0.247923	0.0139355	0.0107918	0.0155135	0.0139355
KY349650	0.16124	0.16124	0.231806	0.231806	0.210468	0.210468	0.210468	0.207918	0.207918	0.213431	0.213431	0.213431	0.247923	0.240663	0.253914	0.253914	0.00460123	0	0.00459068	0.010817	0.0107918
KY349647	0.180284	0.180284	0.24037	0.24037	0.215756	0.215756	0.215756	0.213155	0.213155	0.224246	0.224246	0.224246	0.253419	0.246089	0.259492	0.259492	0.0270215	0.0253531	0.0303205	0.0236952	0.0268662	0.0253531
MW970254	0.180284	0.180284	0.24037	0.24037	0.215756	0.215756	0.215756	0.213155	0.213155	0.224246	0.224246	0.224246	0.253419	0.246089	0.259492	0.259492	0.0270215	0.0253531	0.0303205	0.0236952	0.0268662	0.0253531	0
MW970253	0.168314	0.168314	0.239904	0.239904	0.218116	0.218116	0.218116	0.215515	0.215515	0.218875	0.218875	0.218875	0.250551	0.248936	0.262445	0.262445	0.00613854	0.00459068	0	0.0155611	0.0155135	0.00459068	0.0303205	0.0303205
MW970252	0.16124	0.16124	0.231806	0.231806	0.210468	0.210468	0.210468	0.207918	0.207918	0.213431	0.213431	0.213431	0.247923	0.240663	0.253914	0.253914	0.00460123	0	0.00459068	0.010817	0.0107918	0	0.0253531	0.0253531	0.00459068
H_2	0.179938	0.179938	0.167532	0.167532	0.192902	0.192902	0.192902	0.190342	0.190342	0.181919	0.181919	0.181919	0.160985	0.171163	0.190997	0.190997	0.221549	0.21359	0.211141	0.223857	0.20854	0.21359	0.232233	0.232233	0.211141	0.21359
M7	0.179938	0.179938	0.167532	0.167532	0.192902	0.192902	0.192902	0.190342	0.190342	0.181919	0.181919	0.181919	0.160985	0.171163	0.190997	0.190997	0.221549	0.21359	0.211141	0.223857	0.20854	0.21359	0.232233	0.232233	0.211141	0.21359	0
SY_1	0.253506	0.253506	0.236381	0.236381	0.216052	0.216052	0.216052	0.213431	0.213431	0.205576	0.205576	0.205576	0.184881	0.195534	0.208396	0.208396	0.263707	0.260703	0.263369	0.269794	0.255086	0.260703	0.275595	0.275595	0.263369	0.260703	0.21836	0.21836
SY_3	0.247261	0.247261	0.233258	0.233258	0.21359	0.21359	0.21359	0.210979	0.210979	0.229481	0.229481	0.229481	0.205182	0.200488	0.197581	0.197581	0.266386	0.263369	0.26605	0.272499	0.257724	0.263369	0.278329	0.278329	0.26605	0.263369	0.226358	0.226358	0.0357215
SY_4	0.256497	0.256497	0.233549	0.233549	0.213431	0.213431	0.213431	0.21083	0.21083	0.208126	0.208126	0.208126	0.187381	0.198116	0.205722	0.205722	0.266737	0.263707	0.266386	0.272876	0.258052	0.263707	0.278718	0.278718	0.266386	0.263707	0.221112	0.221112	0.00152439	0.0339875
SY_5	0.233855	0.233855	0.236381	0.236381	0.224934	0.224934	0.224934	0.222205	0.222205	0.226964	0.226964	0.226964	0.208109	0.203867	0.200437	0.200437	0.244357	0.241477	0.244047	0.25019	0.236078	0.241477	0.252796	0.252796	0.244047	0.241477	0.223886	0.223886	0.0641678	0.0565236	0.0622711
SY_6	0.253506	0.253506	0.23074	0.23074	0.216052	0.216052	0.216052	0.213431	0.213431	0.210696	0.210696	0.210696	0.189901	0.195534	0.203069	0.203069	0.269794	0.266737	0.269429	0.275986	0.261044	0.266737	0.281869	0.281869	0.269429	0.266737	0.223886	0.223886	0.0030581	0.0322646	0.00152439	0.0603872
SY_7	0.236699	0.236699	0.239237	0.239237	0.227686	0.227686	0.227686	0.224934	0.224934	0.229705	0.229705	0.229705	0.210795	0.206533	0.203069	0.203069	0.247261	0.244357	0.246939	0.253143	0.238922	0.244357	0.255762	0.255762	0.246939	0.244357	0.226683	0.226683	0.0660774	0.058376	0.0641678	0.00152439	0.0622711
SY_8	0.23991	0.23991	0.245375	0.245375	0.213948	0.213948	0.213948	0.211316	0.211316	0.208015	0.208015	0.208015	0.195235	0.203599	0.198083	0.198083	0.270174	0.267104	0.269794	0.276393	0.2614	0.267104	0.279123	0.279123	0.269794	0.267104	0.211093	0.211093	0.0440879	0.0387349	0.0423196	0.0565236	0.0405628	0.058376
SY_9	0.239237	0.239237	0.231034	0.231034	0.224246	0.224246	0.224246	0.221549	0.221549	0.240129	0.240129	0.240129	0.213206	0.213768	0.216231	0.216231	0.267104	0.264061	0.266737	0.267104	0.2614	0.264061	0.279123	0.279123	0.266737	0.264061	0.235591	0.235591	0.0445638	0.0220987	0.0427721	0.0659118	0.0409921	0.0678279	0.0475483
SY_10	0.253882	0.253882	0.236078	0.236078	0.215897	0.215897	0.215897	0.213286	0.213286	0.210575	0.210575	0.210575	0.187586	0.19835	0.206011	0.206011	0.266386	0.263369	0.26605	0.272499	0.257724	0.263369	0.281466	0.281466	0.26605	0.263369	0.223572	0.223572	0.00305227	0.03562	0.00152323	0.0640086	0.00305227	0.0659118	0.0439882	0.0444333
SY_11	0.233855	0.233855	0.23074	0.23074	0.224934	0.224934	0.224934	0.222205	0.222205	0.221549	0.221549	0.221549	0.202803	0.198597	0.195235	0.195235	0.244357	0.241477	0.244047	0.25019	0.236078	0.241477	0.252796	0.252796	0.244047	0.241477	0.21836	0.21836	0.0641678	0.0565236	0.0622711	0.0030581	0.0603872	0.00460123	0.0528557	0.0659118	0.0640086
MW970317	0.233855	0.233855	0.23074	0.23074	0.224934	0.224934	0.224934	0.222205	0.222205	0.221549	0.221549	0.221549	0.202803	0.198597	0.195235	0.195235	0.244357	0.241477	0.244047	0.25019	0.236078	0.241477	0.252796	0.252796	0.244047	0.241477	0.21836	0.21836	0.0641678	0.0565236	0.0622711	0.0030581	0.0603872	0.00460123	0.0528557	0.0659118	0.0640086	0
MW970315	0.256497	0.256497	0.233549	0.233549	0.213431	0.213431	0.213431	0.21083	0.21083	0.208126	0.208126	0.208126	0.187381	0.198116	0.205722	0.205722	0.266737	0.263707	0.266386	0.272876	0.258052	0.263707	0.278718	0.278718	0.266386	0.263707	0.221112	0.221112	0.00152439	0.0339875	0	0.0622711	0.00152439	0.0641678	0.0423196	0.0427721	0.00152323	0.0622711	0.0622711
MW970310	0.239237	0.239237	0.228237	0.228237	0.221549	0.221549	0.221549	0.218875	0.218875	0.234558	0.234558	0.234558	0.207835	0.208392	0.210795	0.210795	0.261044	0.258052	0.260703	0.261044	0.255417	0.258052	0.272876	0.272876	0.260703	0.258052	0.232711	0.232711	0.0409921	0.0188246	0.0392237	0.0621184	0.0374669	0.0640086	0.0439882	0.0030581	0.0408733	0.0621184	0.0621184	0.0392237
KY349607	0.238922	0.238922	0.222451	0.222451	0.216052	0.216052	0.216052	0.213431	0.213431	0.232012	0.232012	0.232012	0.205445	0.205989	0.203069	0.203069	0.257724	0.254771	0.257411	0.263707	0.249229	0.254771	0.269429	0.269429	0.257411	0.254771	0.223886	0.223886	0.0306452	0.0140227	0.0289389	0.0511556	0.0272436	0.0529773	0.0353604	0.0238147	0.0305529	0.0548112	0.0548112	0.0289389	0.0205094
KY349604	0.247261	0.247261	0.233258	0.233258	0.21359	0.21359	0.21359	0.210979	0.210979	0.229481	0.229481	0.229481	0.205182	0.200488	0.197581	0.197581	0.266386	0.263369	0.26605	0.272499	0.257724	0.263369	0.278329	0.278329	0.26605	0.263369	0.226358	0.226358	0.0357215	0	0.0339875	0.0565236	0.0322646	0.058376	0.0387349	0.0220987	0.03562	0.0565236	0.0565236	0.0339875	0.0188246	0.0140227
KY349603	0.256497	0.256497	0.233549	0.233549	0.213431	0.213431	0.213431	0.21083	0.21083	0.208126	0.208126	0.208126	0.187381	0.198116	0.205722	0.205722	0.266737	0.263707	0.266386	0.272876	0.258052	0.263707	0.278718	0.278718	0.266386	0.263707	0.221112	0.221112	0.00152439	0.0339875	0	0.0622711	0.00152439	0.0641678	0.0423196	0.0427721	0.00152323	0.0622711	0.0622711	0	0.0392237	0.0289389	0.0339875
KY349596	0.233855	0.233855	0.23074	0.23074	0.224934	0.224934	0.224934	0.222205	0.222205	0.221549	0.221549	0.221549	0.202803	0.198597	0.195235	0.195235	0.244357	0.241477	0.244047	0.25019	0.236078	0.241477	0.252796	0.252796	0.244047	0.241477	0.21836	0.21836	0.0641678	0.0565236	0.0622711	0.0030581	0.0603872	0.00460123	0.0528557	0.0659118	0.0640086	0	0	0.0622711	0.0621184	0.0548112	0.0565236	0.0622711
CY_1	0.195235	0.195235	0.217591	0.217591	0.198353	0.198353	0.198353	0.195742	0.195742	0.200181	0.200181	0.200181	0.138974	0.141548	0.15305	0.15305	0.229077	0.22102	0.223525	0.22338	0.21824	0.22102	0.223525	0.223525	0.223525	0.22102	0.165492	0.165492	0.224214	0.241024	0.227023	0.232711	0.229855	0.229855	0.241837	0.246931	0.227375	0.232711	0.232711	0.227023	0.243965	0.241424	0.241024	0.227023	0.232711
CY_2	0.197826	0.197826	0.214816	0.214816	0.200985	0.200985	0.200985	0.198353	0.198353	0.202803	0.202803	0.202803	0.141334	0.143928	0.155512	0.155512	0.231806	0.223684	0.226199	0.226044	0.220872	0.223684	0.220872	0.220872	0.226199	0.223684	0.168002	0.168002	0.227023	0.243965	0.229855	0.235591	0.232711	0.232711	0.244803	0.249923	0.23022	0.235591	0.235591	0.229855	0.246931	0.244377	0.243965	0.229855	0.235591	0.00152439
CY_3	0.17803	0.17803	0.220388	0.220388	0.216552	0.216552	0.216552	0.213811	0.213811	0.187803	0.187803	0.187803	0.136052	0.129402	0.135777	0.135777	0.240625	0.237805	0.24037	0.240129	0.234775	0.237805	0.248938	0.248938	0.24037	0.237805	0.174922	0.174922	0.205182	0.215631	0.207835	0.218665	0.21051	0.215924	0.213502	0.223886	0.208109	0.213206	0.213206	0.207835	0.221112	0.221428	0.215631	0.207835	0.213206	0.0535425	0.0554011
CY_4	0.180302	0.180302	0.217963	0.217963	0.214133	0.214133	0.214133	0.211404	0.211404	0.190115	0.190115	0.190115	0.136336	0.129653	0.136052	0.136052	0.243202	0.24037	0.24295	0.242712	0.237332	0.24037	0.251554	0.251554	0.24295	0.24037	0.175281	0.175281	0.207574	0.218068	0.210238	0.221112	0.212923	0.21836	0.215924	0.226358	0.21051	0.215631	0.215631	0.210238	0.223572	0.223886	0.218068	0.210238	0.215631	0.0537034	0.0555683	0.00152323
CY_6	0.195235	0.195235	0.217591	0.217591	0.198353	0.198353	0.198353	0.195742	0.195742	0.200181	0.200181	0.200181	0.138974	0.141548	0.15305	0.15305	0.229077	0.22102	0.223525	0.22338	0.21824	0.22102	0.223525	0.223525	0.223525	0.22102	0.165492	0.165492	0.224214	0.241024	0.227023	0.232711	0.229855	0.229855	0.241837	0.246931	0.227375	0.232711	0.232711	0.227023	0.243965	0.241424	0.241024	0.227023	0.232711	0	0.00152439	0.0535425	0.0537034
M1	0.180302	0.180302	0.215177	0.215177	0.214133	0.214133	0.214133	0.211404	0.211404	0.187586	0.187586	0.187586	0.13867	0.131937	0.138377	0.138377	0.24037	0.237561	0.240129	0.239904	0.234558	0.237561	0.248662	0.248662	0.240129	0.237561	0.175281	0.175281	0.210238	0.21535	0.212923	0.21836	0.215631	0.215631	0.213206	0.223572	0.213206	0.212923	0.212923	0.212923	0.220809	0.221112	0.21535	0.212923	0.212923	0.0574458	0.059336	0.00459068	0.0030581
CY_7	0.211925	0.211925	0.213152	0.213152	0.20231	0.20231	0.20231	0.199709	0.199709	0.212154	0.212154	0.212154	0.175815	0.163772	0.168042	0.168042	0.225903	0.218007	0.225777	0.228318	0.217912	0.218007	0.220738	0.220738	0.225777	0.218007	0.205285	0.205285	0.21836	0.218665	0.221112	0.226683	0.21836	0.229504	0.231999	0.235591	0.223572	0.226683	0.226683	0.221112	0.229855	0.235216	0.218665	0.221112	0.226683	0.181956	0.184505	0.187075	0.18738
KY349639	0.17803	0.17803	0.220388	0.220388	0.216552	0.216552	0.216552	0.213811	0.213811	0.187803	0.187803	0.187803	0.136052	0.129402	0.135777	0.135777	0.240625	0.237805	0.24037	0.240129	0.234775	0.237805	0.248938	0.248938	0.24037	0.237805	0.174922	0.174922	0.205182	0.215631	0.207835	0.218665	0.21051	0.215924	0.213502	0.223886	0.208109	0.213206	0.213206	0.207835	0.221112	0.221428	0.215631	0.207835	0.213206	0.0535425	0.0554011	0	0.00152323
KY349636	0.175578	0.175578	0.217591	0.217591	0.213811	0.213811	0.213811	0.211093	0.211093	0.190342	0.190342	0.190342	0.133744	0.127144	0.133478	0.133478	0.240625	0.237805	0.24037	0.240129	0.234775	0.237805	0.248938	0.248938	0.24037	0.237805	0.172372	0.172372	0.20255	0.212923	0.205182	0.215924	0.207835	0.213206	0.210795	0.221112	0.205445	0.21051	0.21051	0.205182	0.21836	0.218665	0.212923	0.205182	0.21051	0.0516963	0.0535425	0.00152439	0.00305227
KY349628	0.185283	0.185283	0.220772	0.220772	0.211404	0.211404	0.211404	0.208697	0.208697	0.187586	0.187586	0.187586	0.141021	0.129653	0.136052	0.136052	0.24037	0.237561	0.240129	0.239904	0.234558	0.237561	0.248662	0.248662	0.240129	0.237561	0.170182	0.170182	0.210238	0.220809	0.212923	0.223886	0.215631	0.221112	0.218665	0.229167	0.213206	0.21836	0.21836	0.212923	0.226358	0.226683	0.220809	0.212923	0.21836	0.0537034	0.0555683	0.00459068	0.0030581
MW970278	0.185283	0.185283	0.220772	0.220772	0.211404	0.211404	0.211404	0.208697	0.208697	0.187586	0.187586	0.187586	0.141021	0.129653	0.136052	0.136052	0.24037	0.237561	0.240129	0.239904	0.234558	0.237561	0.248662	0.248662	0.240129	0.237561	0.170182	0.170182	0.210238	0.220809	0.212923	0.223886	0.215631	0.221112	0.218665	0.229167	0.213206	0.21836	0.21836	0.212923	0.226358	0.226683	0.220809	0.212923	0.21836	0.0537034	0.0555683	0.00459068	0.0030581
MW970274	0.180502	0.180502	0.217591	0.217591	0.213811	0.213811	0.213811	0.211093	0.211093	0.185283	0.185283	0.185283	0.133744	0.127144	0.133478	0.133478	0.237805	0.235007	0.237561	0.237332	0.232012	0.235007	0.246058	0.246058	0.237561	0.235007	0.172372	0.172372	0.20255	0.212923	0.205182	0.215924	0.207835	0.213206	0.210795	0.221112	0.205445	0.21051	0.21051	0.205182	0.21836	0.218665	0.212923	0.205182	0.21051	0.0516963	0.0535425	0.00152439	0.00305227
SP_9	0.211925	0.211925	0.213152	0.213152	0.20231	0.20231	0.20231	0.199709	0.199709	0.212154	0.212154	0.212154	0.175815	0.163772	0.168042	0.168042	0.225903	0.218007	0.225777	0.228318	0.217912	0.218007	0.220738	0.220738	0.225777	0.218007	0.205285	0.205285	0.21836	0.218665	0.221112	0.226683	0.21836	0.229504	0.231999	0.235591	0.223572	0.226683	0.226683	0.221112	0.229855	0.235216	0.218665	0.221112	0.226683	0.181956	0.184505	0.187075	0.18738
SP_10	0.211925	0.211925	0.213152	0.213152	0.20231	0.20231	0.20231	0.199709	0.199709	0.212154	0.212154	0.212154	0.175815	0.163772	0.168042	0.168042	0.225903	0.218007	0.225777	0.228318	0.217912	0.218007	0.220738	0.220738	0.225777	0.218007	0.205285	0.205285	0.21836	0.218665	0.221112	0.226683	0.21836	0.229504	0.231999	0.235591	0.223572	0.226683	0.226683	0.221112	0.229855	0.235216	0.218665	0.221112	0.226683	0.181956	0.184505	0.187075	0.18738
SP_4	0.215083	0.215083	0.221972	0.221972	0.20406	0.20406	0.20406	0.20148	0.20148	0.210979	0.210979	0.210979	0.185283	0.1808	0.180502	0.180502	0.23074	0.227954	0.23046	0.244357	0.228237	0.227954	0.255762	0.255762	0.23046	0.227954	0.199709	0.199709	0.109293	0.109556	0.107126	0.119249	0.104974	0.121481	0.116785	0.125238	0.109039	0.114834	0.114834	0.107126	0.120674	0.115891	0.109556	0.107126	0.114834	0.207326	0.209979	0.194373	0.196729
SP_5	0.215083	0.215083	0.221972	0.221972	0.20406	0.20406	0.20406	0.20148	0.20148	0.210979	0.210979	0.210979	0.185283	0.1808	0.180502	0.180502	0.23074	0.227954	0.23046	0.244357	0.228237	0.227954	0.255762	0.255762	0.23046	0.227954	0.199709	0.199709	0.109293	0.109556	0.107126	0.119249	0.104974	0.121481	0.116785	0.125238	0.109039	0.114834	0.114834	0.107126	0.120674	0.115891	0.109556	0.107126	0.114834	0.207326	0.209979	0.194373	0.196729
SY_2	0.215083	0.215083	0.221972	0.221972	0.20406	0.20406	0.20406	0.20148	0.20148	0.210979	0.210979	0.210979	0.185283	0.1808	0.180502	0.180502	0.23074	0.227954	0.23046	0.244357	0.228237	0.227954	0.255762	0.255762	0.23046	0.227954	0.199709	0.199709	0.109293	0.109556	0.107126	0.119249	0.104974	0.121481	0.116785	0.125238	0.109039	0.114834	0.114834	0.107126	0.120674	0.115891	0.109556	0.107126	0.114834	0.207326	0.209979	0.194373	0.196729
Q1_29	0.264061	0.264061	0.231394	0.231394	0.241837	0.241837	0.241837	0.238896	0.238896	0.243568	0.243568	0.243568	0.210025	0.197067	0.206955	0.206955	0.270291	0.267312	0.270039	0.272782	0.270039	0.267312	0.270559	0.270559	0.270039	0.267312	0.230678	0.230678	0.252796	0.256122	0.255762	0.277253	0.252796	0.280432	0.267486	0.256122	0.258396	0.270979	0.270979	0.255762	0.256122	0.258754	0.256122	0.255762	0.270979	0.195593	0.198267	0.194909	0.195245
SP_2	0.2614	0.2614	0.228921	0.228921	0.23931	0.23931	0.23931	0.236382	0.236382	0.241024	0.241024	0.241024	0.207649	0.194732	0.204588	0.204588	0.267568	0.264601	0.267312	0.270039	0.267312	0.264601	0.267839	0.267839	0.267312	0.264601	0.228222	0.228222	0.25019	0.253506	0.253143	0.274542	0.25019	0.277707	0.264814	0.253506	0.255762	0.268296	0.268296	0.253143	0.253506	0.256122	0.253506	0.253143	0.268296	0.193289	0.195952	0.192602	0.192939
SP_6	0.255417	0.255417	0.223209	0.223209	0.236382	0.236382	0.236382	0.233477	0.233477	0.241024	0.241024	0.241024	0.20493	0.192119	0.207296	0.207296	0.264601	0.26166	0.264359	0.267073	0.264359	0.26166	0.26486	0.26486	0.264359	0.26166	0.228222	0.228222	0.25019	0.247598	0.253143	0.268296	0.25019	0.271405	0.258754	0.247598	0.255762	0.262157	0.262157	0.253143	0.247598	0.25019	0.247598	0.253143	0.262157	0.193289	0.195952	0.192602	0.192939
HD_3	0.214816	0.214816	0.217963	0.217963	0.192902	0.192902	0.192902	0.190342	0.190342	0.202083	0.202083	0.202083	0.210795	0.201221	0.200437	0.200437	0.192665	0.190115	0.195	0.187586	0.189901	0.190115	0.185734	0.185734	0.195	0.190115	0.211404	0.211404	0.226683	0.252504	0.229504	0.245696	0.232348	0.248713	0.235591	0.244377	0.231999	0.239739	0.239739	0.229504	0.241424	0.238108	0.252504	0.229504	0.239739	0.218068	0.220809	0.218665	0.221112
SHD_1	0.212065	0.212065	0.220772	0.220772	0.190342	0.190342	0.190342	0.187803	0.187803	0.199492	0.199492	0.199492	0.208109	0.198597	0.197826	0.197826	0.190115	0.187586	0.192441	0.185076	0.187381	0.187586	0.183214	0.183214	0.192441	0.187586	0.214133	0.214133	0.223886	0.2495	0.226683	0.242705	0.229504	0.245696	0.232711	0.241424	0.229167	0.236797	0.236797	0.226683	0.238495	0.235216	0.2495	0.226683	0.236797	0.21535	0.218068	0.215924	0.21836
SP_8	0.214816	0.214816	0.217963	0.217963	0.192902	0.192902	0.192902	0.190342	0.190342	0.202083	0.202083	0.202083	0.210795	0.201221	0.200437	0.200437	0.192665	0.190115	0.195	0.187586	0.189901	0.190115	0.185734	0.185734	0.195	0.190115	0.211404	0.211404	0.226683	0.252504	0.229504	0.245696	0.232348	0.248713	0.235591	0.244377	0.231999	0.239739	0.239739	0.229504	0.241424	0.238108	0.252504	0.229504	0.239739	0.218068	0.220809	0.218665	0.221112
M2	0.231126	0.231126	0.267839	0.267839	0.257441	0.257441	0.257441	0.257441	0.257441	0.244697	0.244697	0.244697	0.260834	0.256505	0.266849	0.266849	0.23886	0.233445	0.241467	0.235936	0.223134	0.233445	0.238738	0.238738	0.241467	0.233445	0.22102	0.22102	0.324665	0.327685	0.328049	0.283698	0.324665	0.280681	0.30849	0.325032	0.331084	0.283698	0.283698	0.328049	0.321664	0.321312	0.327685	0.328049	0.283698	0.24037	0.243202	0.232012	0.232233
QY_2	0.233833	0.233833	0.267839	0.267839	0.257441	0.257441	0.257441	0.257441	0.257441	0.244697	0.244697	0.244697	0.260834	0.256505	0.266849	0.266849	0.23886	0.233445	0.241467	0.235936	0.223134	0.233445	0.233345	0.233345	0.241467	0.233445	0.22102	0.22102	0.317989	0.320979	0.321312	0.283698	0.317989	0.286741	0.305269	0.318326	0.324317	0.283698	0.283698	0.321312	0.315018	0.314696	0.320979	0.321312	0.283698	0.24037	0.243202	0.237561	0.237805
MW970265	0.219315	0.219315	0.212065	0.212065	0.188032	0.188032	0.188032	0.185502	0.185502	0.209733	0.209733	0.209733	0.207326	0.203101	0.210238	0.210238	0.175771	0.170904	0.17803	0.168499	0.165955	0.170904	0.169065	0.169065	0.17803	0.170904	0.229855	0.229855	0.238495	0.265272	0.241424	0.248247	0.244377	0.251277	0.25294	0.256924	0.243965	0.242264	0.242264	0.241424	0.253855	0.256446	0.265272	0.241424	0.242264	0.217274	0.219981	0.226046	0.228533
MW970264	0.219315	0.219315	0.212065	0.212065	0.188032	0.188032	0.188032	0.185502	0.185502	0.209733	0.209733	0.209733	0.207326	0.203101	0.210238	0.210238	0.175771	0.170904	0.17803	0.168499	0.165955	0.170904	0.169065	0.169065	0.17803	0.170904	0.229855	0.229855	0.238495	0.265272	0.241424	0.248247	0.244377	0.251277	0.25294	0.256924	0.243965	0.242264	0.242264	0.241424	0.253855	0.256446	0.265272	0.241424	0.242264	0.217274	0.219981	0.226046	0.228533
KY349659	0.219315	0.219315	0.212065	0.212065	0.188032	0.188032	0.188032	0.185502	0.185502	0.209733	0.209733	0.209733	0.207326	0.203101	0.210238	0.210238	0.175771	0.170904	0.17803	0.168499	0.165955	0.170904	0.169065	0.169065	0.17803	0.170904	0.229855	0.229855	0.238495	0.265272	0.241424	0.248247	0.244377	0.251277	0.25294	0.256924	0.243965	0.242264	0.242264	0.241424	0.253855	0.256446	0.265272	0.241424	0.242264	0.217274	0.219981	0.226046	0.228533
MW970263	0.198931	0.198931	0.215551	0.215551	0.196299	0.196299	0.196299	0.193688	0.193688	0.21836	0.21836	0.21836	0.213811	0.223355	0.216885	0.216885	0.183214	0.185734	0.190582	0.183214	0.180502	0.185734	0.186503	0.186503	0.190582	0.185734	0.214468	0.214468	0.259529	0.262149	0.262639	0.264744	0.265776	0.267936	0.256924	0.253855	0.265272	0.264744	0.264744	0.262639	0.250811	0.25339	0.262149	0.262639	0.264744	0.243965	0.246931	0.235979	0.238495
MW970262	0.201585	0.201585	0.212777	0.212777	0.193688	0.193688	0.193688	0.191098	0.191098	0.215631	0.215631	0.215631	0.211093	0.214988	0.208697	0.208697	0.178233	0.180714	0.185502	0.180714	0.180502	0.180714	0.183953	0.183953	0.185502	0.180714	0.214468	0.214468	0.256446	0.25294	0.259529	0.249194	0.262639	0.25225	0.247794	0.244803	0.262149	0.249194	0.249194	0.259529	0.241837	0.244377	0.25294	0.259529	0.249194	0.229504	0.232348	0.224555	0.224214
MW970301	0.222984	0.222984	0.216337	0.216337	0.223572	0.223572	0.223572	0.220809	0.220809	0.21836	0.21836	0.21836	0.196325	0.183552	0.193289	0.193289	0.22821	0.225568	0.233445	0.233345	0.222874	0.225568	0.230993	0.230993	0.233445	0.225568	0.218747	0.218747	0.242814	0.246125	0.245743	0.246521	0.242814	0.2495	0.243184	0.258143	0.248316	0.246521	0.246521	0.245743	0.258143	0.242814	0.246125	0.245743	0.246521	0.210766	0.21354	0.210766	0.211155
MW970300	0.222984	0.222984	0.222002	0.222002	0.223572	0.223572	0.223572	0.220809	0.220809	0.223886	0.223886	0.223886	0.201739	0.188759	0.193289	0.193289	0.233559	0.230874	0.23886	0.238738	0.228117	0.230874	0.236407	0.236407	0.23886	0.230874	0.224435	0.224435	0.248696	0.252082	0.251675	0.252504	0.248696	0.255534	0.249091	0.264308	0.254274	0.252504	0.252504	0.251675	0.264308	0.248696	0.252082	0.251675	0.252504	0.216337	0.219158	0.216337	0.21675
ZT_3	0.207835	0.207835	0.175224	0.175224	0.235591	0.235591	0.235591	0.232711	0.232711	0.219981	0.219981	0.219981	0.185106	0.185516	0.18738	0.18738	0.274859	0.265729	0.274514	0.271143	0.268428	0.265729	0.274514	0.274514	0.274514	0.265729	0.190307	0.190307	0.233477	0.224555	0.230598	0.23931	0.233477	0.236382	0.230989	0.228121	0.233087	0.23931	0.23931	0.230598	0.225277	0.211093	0.224555	0.230598	0.23931	0.194023	0.191359	0.180914	0.178677
MW970295	0.20255	0.20255	0.172724	0.172724	0.227023	0.227023	0.227023	0.224214	0.224214	0.214589	0.214589	0.214589	0.182536	0.182944	0.1848	0.1848	0.268746	0.259772	0.268428	0.265134	0.262445	0.259772	0.268428	0.268428	0.268428	0.259772	0.187696	0.187696	0.224909	0.216231	0.222101	0.230598	0.224909	0.227742	0.222457	0.219659	0.224555	0.230598	0.230598	0.222101	0.216885	0.203069	0.216231	0.222101	0.230598	0.188717	0.186095	0.175815	0.173598
MW970294	0.20255	0.20255	0.172724	0.172724	0.227023	0.227023	0.227023	0.224214	0.224214	0.214589	0.214589	0.214589	0.182536	0.182944	0.1848	0.1848	0.268746	0.259772	0.268428	0.265134	0.262445	0.259772	0.268428	0.268428	0.268428	0.259772	0.187696	0.187696	0.224909	0.216231	0.222101	0.230598	0.224909	0.227742	0.222457	0.219659	0.224555	0.230598	0.230598	0.222101	0.216885	0.203069	0.216231	0.222101	0.230598	0.188717	0.186095	0.175815	0.173598
WB_3	0.207835	0.207835	0.171721	0.171721	0.189333	0.189333	0.189333	0.186842	0.186842	0.199289	0.199289	0.199289	0.1188	0.136692	0.1295	0.1295	0.256311	0.247707	0.256074	0.258744	0.247506	0.247707	0.26486	0.26486	0.256074	0.247707	0.172456	0.172456	0.214829	0.214589	0.217525	0.217525	0.220244	0.220244	0.212923	0.212397	0.215083	0.212154	0.212154	0.217525	0.212397	0.212154	0.214589	0.217525	0.212154	0.180284	0.182844	0.182844	0.183163
MW970284	0.207835	0.207835	0.171721	0.171721	0.189333	0.189333	0.189333	0.186842	0.186842	0.199289	0.199289	0.199289	0.1188	0.136692	0.1295	0.1295	0.256311	0.247707	0.256074	0.258744	0.247506	0.247707	0.26486	0.26486	0.256074	0.247707	0.172456	0.172456	0.214829	0.214589	0.217525	0.217525	0.220244	0.220244	0.212923	0.212397	0.215083	0.212154	0.212154	0.217525	0.212397	0.212154	0.214589	0.217525	0.212154	0.180284	0.182844	0.182844	0.183163
MW970283	0.207835	0.207835	0.171721	0.171721	0.189333	0.189333	0.189333	0.186842	0.186842	0.199289	0.199289	0.199289	0.1188	0.136692	0.1295	0.1295	0.256311	0.247707	0.256074	0.258744	0.247506	0.247707	0.26486	0.26486	0.256074	0.247707	0.172456	0.172456	0.214829	0.214589	0.217525	0.217525	0.220244	0.220244	0.212923	0.212397	0.215083	0.212154	0.212154	0.217525	0.212397	0.212154	0.214589	0.217525	0.212154	0.180284	0.182844	0.182844	0.183163
MW970299	0.199289	0.199289	0.209185	0.209185	0.232348	0.232348	0.232348	0.229504	0.229504	0.209979	0.209979	0.209979	0.180284	0.181292	0.172456	0.172456	0.257113	0.248401	0.25447	0.247923	0.24295	0.248401	0.251022	0.251022	0.25447	0.248401	0.186562	0.186562	0.245375	0.233549	0.248316	0.226683	0.245375	0.229504	0.226358	0.225747	0.250904	0.221112	0.221112	0.248316	0.222984	0.231034	0.233549	0.248316	0.221112	0.179986	0.182536	0.150881	0.148751
DC_1	0.207091	0.207091	0.211971	0.211971	0.224555	0.224555	0.224555	0.221758	0.221758	0.212654	0.212654	0.212654	0.177744	0.173666	0.174946	0.174946	0.257113	0.25128	0.257411	0.247923	0.240625	0.25128	0.253914	0.253914	0.257411	0.25128	0.176034	0.176034	0.239567	0.233549	0.242459	0.232348	0.239567	0.235216	0.226358	0.225747	0.245021	0.226683	0.226683	0.242459	0.222984	0.231034	0.233549	0.242459	0.226683	0.174946	0.177456	0.146284	0.14417
KY349617	0.199289	0.199289	0.209185	0.209185	0.232348	0.232348	0.232348	0.229504	0.229504	0.209979	0.209979	0.209979	0.180284	0.181292	0.172456	0.172456	0.257113	0.248401	0.25447	0.247923	0.24295	0.248401	0.251022	0.251022	0.25447	0.248401	0.186562	0.186562	0.245375	0.233549	0.248316	0.226683	0.245375	0.229504	0.226358	0.225747	0.250904	0.221112	0.221112	0.248316	0.222984	0.231034	0.233549	0.248316	0.221112	0.179986	0.182536	0.150881	0.148751
KY349615	0.207091	0.207091	0.199559	0.199559	0.215083	0.215083	0.215083	0.212397	0.212397	0.211708	0.211708	0.211708	0.16641	0.159951	0.168597	0.168597	0.250779	0.245091	0.251022	0.250338	0.231806	0.245091	0.247707	0.247707	0.251022	0.245091	0.176451	0.176451	0.23046	0.238621	0.233258	0.226046	0.23046	0.228843	0.231342	0.23074	0.235789	0.220519	0.220519	0.233258	0.227954	0.236078	0.238621	0.233258	0.220519	0.193688	0.196299	0.175976	0.176193
KY349613	0.209733	0.209733	0.199559	0.199559	0.215083	0.215083	0.215083	0.212397	0.212397	0.209076	0.209076	0.209076	0.163949	0.157525	0.166126	0.166126	0.247923	0.242282	0.248154	0.247506	0.229077	0.242282	0.244886	0.244886	0.248154	0.242282	0.179011	0.179011	0.227686	0.235789	0.23046	0.228843	0.227686	0.231664	0.228533	0.227954	0.23298	0.223271	0.223271	0.23046	0.225191	0.233258	0.235789	0.23046	0.223271	0.191098	0.193688	0.173524	0.173732
KY349610	0.207091	0.207091	0.199559	0.199559	0.212397	0.212397	0.212397	0.209733	0.209733	0.209076	0.209076	0.209076	0.163949	0.157525	0.166126	0.166126	0.250779	0.245091	0.251022	0.250338	0.231806	0.245091	0.247707	0.247707	0.251022	0.245091	0.176451	0.176451	0.227686	0.235789	0.23046	0.223271	0.227686	0.226046	0.228533	0.227954	0.23298	0.21779	0.21779	0.23046	0.225191	0.233258	0.235789	0.23046	0.21779	0.191098	0.193688	0.173524	0.173732
MS_3	0.196922	0.196922	0.214133	0.214133	0.188032	0.188032	0.188032	0.185502	0.185502	0.18951	0.18951	0.18951	0.107919	0.103697	0.109829	0.109829	0.248154	0.239692	0.247923	0.247707	0.233992	0.239692	0.247923	0.247923	0.247923	0.239692	0.168042	0.168042	0.204694	0.215083	0.207326	0.215924	0.209979	0.218665	0.210238	0.21779	0.204931	0.21051	0.21051	0.207326	0.212397	0.209979	0.215083	0.207326	0.21051	0.140427	0.142778	0.132976	0.133222
MW970281	0.210238	0.210238	0.228514	0.228514	0.183695	0.183695	0.183695	0.181175	0.181175	0.194778	0.194778	0.194778	0.119361	0.117209	0.121311	0.121311	0.25128	0.248401	0.251022	0.262445	0.24531	0.248401	0.262738	0.262738	0.251022	0.248401	0.175815	0.175815	0.200181	0.21051	0.202803	0.208697	0.205445	0.211404	0.203069	0.224214	0.203069	0.203347	0.203347	0.202803	0.218665	0.205445	0.21051	0.202803	0.203347	0.143079	0.145458	0.130949	0.131196
MW970291	0.192441	0.192441	0.185106	0.185106	0.23022	0.23022	0.23022	0.227375	0.227375	0.199939	0.199939	0.199939	0.168314	0.16868	0.175514	0.175514	0.258978	0.250338	0.258744	0.258526	0.25014	0.250338	0.258744	0.258744	0.258744	0.250338	0.184192	0.184192	0.223886	0.234855	0.226683	0.226683	0.229504	0.229504	0.221428	0.235591	0.229167	0.221112	0.221112	0.226683	0.232711	0.226683	0.234855	0.226683	0.221112	0.192939	0.190307	0.200237	0.197909
MW970290	0.192441	0.192441	0.185106	0.185106	0.23022	0.23022	0.23022	0.227375	0.227375	0.199939	0.199939	0.199939	0.168314	0.16868	0.175514	0.175514	0.258978	0.250338	0.258744	0.258526	0.25014	0.250338	0.258744	0.258744	0.258744	0.250338	0.184192	0.184192	0.223886	0.234855	0.226683	0.226683	0.229504	0.229504	0.221428	0.235591	0.229167	0.221112	0.221112	0.226683	0.232711	0.226683	0.234855	0.226683	0.221112	0.192939	0.190307	0.200237	0.197909
MW970292	0.189901	0.189901	0.182536	0.182536	0.227375	0.227375	0.227375	0.224555	0.224555	0.197348	0.197348	0.197348	0.165852	0.166216	0.173004	0.173004	0.261906	0.253194	0.26166	0.26143	0.252984	0.253194	0.26166	0.26166	0.26166	0.253194	0.181591	0.181591	0.221112	0.231999	0.223886	0.223886	0.226683	0.226683	0.218665	0.232711	0.226358	0.21836	0.21836	0.223886	0.229855	0.223886	0.231999	0.223886	0.21836	0.195593	0.192939	0.197562	0.195245
M4	0.239567	0.239567	0.233148	0.233148	0.278175	0.278175	0.278175	0.278175	0.278175	0.278329	0.278329	0.278329	0.243627	0.224513	0.222826	0.222826	0.290594	0.293731	0.29089	0.290594	0.287766	0.293731	0.29089	0.29089	0.29089	0.293731	0.241588	0.241588	0.266386	0.254771	0.263369	0.255086	0.260377	0.258052	0.266737	0.260703	0.26605	0.261044	0.261044	0.263369	0.257724	0.266386	0.254771	0.263369	0.261044	0.250196	0.24714	0.220772	0.221169
SC_3	0.23703	0.23703	0.230678	0.230678	0.275467	0.275467	0.275467	0.275467	0.275467	0.275595	0.275595	0.275595	0.241105	0.222066	0.220388	0.220388	0.287766	0.29089	0.288065	0.287766	0.284955	0.29089	0.288065	0.288065	0.288065	0.29089	0.23908	0.23908	0.263707	0.252145	0.260703	0.252463	0.257724	0.255417	0.264061	0.258052	0.263369	0.258396	0.258396	0.260703	0.255086	0.263707	0.252145	0.260703	0.258396	0.247648	0.244605	0.218349	0.218747
KY349658	0.200985	0.200985	0.236797	0.236797	0.173524	0.173524	0.173524	0.175976	0.175976	0.187009	0.187009	0.187009	0.207326	0.195323	0.210238	0.210238	0.168499	0.168499	0.17073	0.170904	0.163595	0.168499	0.173951	0.173951	0.17073	0.168499	0.190115	0.190115	0.21535	0.237375	0.218068	0.205722	0.220809	0.208396	0.223886	0.241024	0.220519	0.200437	0.200437	0.218068	0.238108	0.234855	0.237375	0.218068	0.200437	0.20148	0.20406	0.191669	0.194018
KY349653	0.193152	0.193152	0.225277	0.225277	0.168676	0.168676	0.168676	0.166279	0.166279	0.1772	0.1772	0.1772	0.196922	0.190239	0.199709	0.199709	0.166111	0.166111	0.168333	0.163742	0.161252	0.166111	0.166651	0.166651	0.168333	0.166111	0.185076	0.185076	0.21535	0.237375	0.218068	0.205722	0.220809	0.208396	0.223886	0.235216	0.220519	0.200437	0.200437	0.218068	0.232348	0.234855	0.237375	0.218068	0.200437	0.19136	0.19386	0.181783	0.184094
MW970261	0.193152	0.193152	0.225277	0.225277	0.168676	0.168676	0.168676	0.166279	0.166279	0.1772	0.1772	0.1772	0.196922	0.190239	0.199709	0.199709	0.166111	0.166111	0.168333	0.163742	0.161252	0.166111	0.166651	0.166651	0.168333	0.166111	0.185076	0.185076	0.21535	0.237375	0.218068	0.205722	0.220809	0.208396	0.223886	0.235216	0.220519	0.200437	0.200437	0.218068	0.232348	0.234855	0.237375	0.218068	0.200437	0.19136	0.19386	0.181783	0.184094
MW970259	0.200985	0.200985	0.233881	0.233881	0.175976	0.175976	0.175976	0.173524	0.173524	0.184528	0.184528	0.184528	0.204694	0.192771	0.207574	0.207574	0.166111	0.166111	0.168333	0.168499	0.161252	0.166111	0.171499	0.171499	0.168333	0.166111	0.187586	0.187586	0.212654	0.234508	0.21535	0.203069	0.218068	0.205722	0.221112	0.238108	0.21779	0.197826	0.197826	0.21535	0.235216	0.231999	0.234508	0.21535	0.197826	0.19892	0.20148	0.189169	0.191508
MW970280	0.21051	0.21051	0.228121	0.228121	0.182992	0.182992	0.182992	0.180502	0.180502	0.194569	0.194569	0.194569	0.104127	0.102065	0.106019	0.106019	0.242089	0.233833	0.241911	0.24732	0.230993	0.233833	0.247506	0.247506	0.241911	0.233833	0.16124	0.16124	0.202083	0.207091	0.204694	0.205182	0.207326	0.207835	0.21836	0.226046	0.204931	0.199939	0.199939	0.204694	0.220519	0.207326	0.207091	0.204694	0.199939	0.124926	0.127175	0.126683	0.126924
KY349624	0.21051	0.21051	0.228121	0.228121	0.182992	0.182992	0.182992	0.180502	0.180502	0.194569	0.194569	0.194569	0.104127	0.102065	0.106019	0.106019	0.242089	0.233833	0.241911	0.24732	0.230993	0.233833	0.247506	0.247506	0.241911	0.233833	0.16124	0.16124	0.202083	0.207091	0.204694	0.205182	0.207326	0.207835	0.21836	0.226046	0.204931	0.199939	0.199939	0.204694	0.220519	0.207326	0.207091	0.204694	0.199939	0.124926	0.127175	0.126683	0.126924
KT279743	0.241911	0.241911	0.250551	0.250551	0.220618	0.220618	0.220618	0.220618	0.220618	0.238738	0.238738	0.238738	0.207918	0.216749	0.218116	0.218116	0.217765	0.220345	0.225485	0.217765	0.207767	0.220345	0.215261	0.215261	0.225485	0.220345	0.233992	0.233992	0.214362	0.214589	0.211708	0.213206	0.214362	0.215924	0.215083	0.224934	0.214148	0.21051	0.21051	0.211708	0.219497	0.211708	0.214589	0.211708	0.21051	0.20854	0.211141	0.203703	0.206115
MF612149	0.272333	0.272333	0.329468	0.329468	0.27456	0.27456	0.27456	0.27456	0.27456	0.31359	0.31359	0.31359	0.26143	0.265963	0.255852	0.255852	0.310872	0.304487	0.31384	0.316825	0.298016	0.304487	0.298016	0.298016	0.31384	0.304487	0.317089	0.317089	0.278816	0.29153	0.275786	0.270843	0.275786	0.273873	0.273576	0.28838	0.278558	0.267839	0.267839	0.275786	0.285256	0.288065	0.29153	0.275786	0.267839	0.281107	0.284151	0.27554	0.278316
KM529415	0.328328	0.328328	0.309969	0.309969	0.271381	0.271381	0.271381	0.271381	0.271381	0.303695	0.303695	0.303695	0.312183	0.307359	0.318538	0.318538	0.291469	0.285511	0.294373	0.28832	0.276818	0.285511	0.285436	0.285436	0.294373	0.285511	0.301566	0.301566	0.33254	0.332277	0.329202	0.33378	0.33254	0.330381	0.333442	0.332277	0.332277	0.330381	0.330381	0.329202	0.328954	0.325894	0.332277	0.329202	0.330381	0.316353	0.319588	0.329468	0.326416
[truncated: 56 more columns]

## Sheet: Caption
Table. Estimates of Evolutionary Divergence between Sequences
The number of base substitutions per site from between sequences are shown. Analyses were conducted using the Kimura 2-parameter model [1]. The rate variation among sites was modeled with a gamma distribution (shape parameter = 1). This analysis involved 105 nucleotide sequences. Codon positions included were 1st+2nd+3rd+Noncoding. All ambiguous positions were removed for each sequence pair (pair…
1. Kimura M. (1980). A simple method for estimating evolutionary rate of base substitutions through comparative studies of nucleotide sequences. Journal of Molecular Evolution 16:111-120.
2. Tamura K., Stecher G., and Kumar S. (2021). MEGA 11: Molecular Evolutionary Genetics Analysis Version 11. Molecular Biology and Evolution https://doi.org/10.1093/molbev/msab120.
Disclaimer: Although utmost care has been taken to ensure the correctness of the caption, the caption text is provided "as is" without any warranty of any kind. Authors advise the user to carefully check the caption prior to its use for any purpose and report any errors or problems to the authors immediately (www.megasoftware.net). In no event shall the authors and their employers be liable for a…
